# Supplementary material for: Effect of capsular polysaccharide phase variation on biofilm formation, motility and gene expression in Vibrio vulnificus
Source: Gut Pathog. 2024 Jul 29;16:40. doi: 10.1186/s13099-024-00620-0 (PMC11287873; doi:10.1186/s13099-024-00620-0)
Supplement: Supplementary file 1 — Supplementary Material 1 [file 13099_2024_620_MOESM1_ESM.xls]

## Sheet: Group_Tr-VS-Op
Gene ID	Homologous gene in CMCP6	Fold change	pvalue	padj	Chr	Start	End	Product	KEGG	GO_Biological_Process	GO_Cellular_Component	GO_Molecular_Function	COG
1_1056	E2I22_05845	0.655012	0.0049134	0.0268169	VV2018_chr1_pilon	1195382	1196191	malonyl-[acyl-carrier protein] O-methyltransferase BioC [Vibrio vulnificus]	K02169	-	-	-	gnl|CDD|225136;COG2226, UbiE, Methylase involved in ubiquinone/menaquinone biosynthesis [Coenzyme metabolism].
1_1058		1.59279	4.62296e-14	2.7817e-12	VV2018_chr1_pilon	1196922	1197089	hypothetical protein [Vibrio vulnificus]	-	-	-	-	-
1_110		1.71549	0.00727873	0.0364109	VV2018_chr1_pilon	135941	136621	hypothetical protein [Vibrio vulnificus]	-	-	-	-	-
1_1102		0.62812	0.0171851	0.0700037	VV2018_chr1_pilon	1239465	1240049	hypothetical protein XM73_c11162 [Vibrio vulnificus]	-	-	-	-	-
1_1104	E2I22_06065	0.576698	0.00358451	0.0209924	VV2018_chr1_pilon	1241694	1242683	porin [Vibrio vulnificus]	-	-	-	-	gnl|CDD|225744;COG3203, OmpC, Outer membrane protein (porin) [Cell envelope biogenesis, outer membrane].
1_1107	E2I22_06080	1.77344	2.10837e-14	1.32544e-12	VV2018_chr1_pilon	1245768	1246982	hypothetical protein [Vibrio vulnificus]	-	-	-	-	-
1_1147	E2I22_06280	1.55904	7.85543e-07	1.30779e-05	VV2018_chr1_pilon	1291555	1291944	predicted membrane protein [Vibrio vulnificus YJ016]	-	-	-	-	gnl|CDD|225753;COG3212, COG3212, Predicted membrane protein [Function unknown].
1_116	E2I22_00395	1.5111	3.6952e-05	0.000413941	VV2018_chr1_pilon	145278	145997	transcriptional regulator OmpR [Vibrio vulnificus YJ016]	K07659	GO:0000160:phosphorelay signal transduction system;GO:0006355:regulation of transcription, DNA-templated	GO:0005737:cytoplasm	GO:0003677:DNA binding	gnl|CDD|223816;COG0745, OmpR, Response regulators consisting of a CheY-like receiver domain and a winged-helix DNA-binding domain [Signal transduction mechanisms / Transcription].
1_1163	E2I22_06360	0.655341	4.2234e-05	0.000468131	VV2018_chr1_pilon	1313986	1315233	iron-containing alcohol dehydrogenase [Vibrio vulnificus]	K00100	-	-	-	gnl|CDD|224371;COG1454, EutG, Alcohol dehydrogenase, class IV [Energy production and conversion].
1_117	E2I22_00400	1.60212	1.16108e-05	0.000147748	VV2018_chr1_pilon	146090	147388	two-component system sensor histidine kinase EnvZ [Vibrio vulnificus]	K07638	-	-	-	gnl|CDD|223715;COG0642, BaeS, Signal transduction histidine kinase [Signal transduction mechanisms].
1_1171	E2I22_06400	0.660129	3.29642e-06	4.7378e-05	VV2018_chr1_pilon	1323151	1323648	hypothetical protein CRN59_17635 [Vibrio vulnificus]	-	-	-	-	gnl|CDD|223855;COG0784, CheY, FOG: CheY-like receiver [Signal transduction mechanisms].
1_1172	E2I22_06405	0.642713	3.06807e-14	1.9004e-12	VV2018_chr1_pilon	1323641	1325584	cyclic nucleotide-binding domain-containing protein [Vibrio vulnificus]	-	-	-	-	gnl|CDD|223715;COG0642, BaeS, Signal transduction histidine kinase [Signal transduction mechanisms].
1_118	E2I22_00405	0.654632	5.09154e-08	1.1228e-06	VV2018_chr1_pilon	147465	148871	uracil-xanthine permease [Vibrio vulnificus]	-	-	GO:0016021:integral component of membrane;GO:0005886:plasma membrane	GO:0022857:transmembrane transporter activity	gnl|CDD|225142;COG2233, UraA, Xanthine/uracil permeases [Nucleotide transport and metabolism].
1_1181	E2I22_06450	1.95879	1.01162e-05	0.000130704	VV2018_chr1_pilon	1336703	1338031	GGDEF domain-containing protein [Vibrio vulnificus]	-	-	-	-	gnl|CDD|225109;COG2199, COG2199, c-di-GMP synthetase (diguanylate cyclase, GGDEF domain) [Signal transduction mechanisms].
1_1182	E2I22_06455	0.34922	3.81069e-08	8.90157e-07	VV2018_chr1_pilon	1338362	1339732	DASS family sodium-coupled anion symporter [Vibrio vulnificus]	-	-	-	-	gnl|CDD|223547;COG0471, CitT, Di- and tricarboxylate transporters [Inorganic ion transport and metabolism].
1_1194		2.91193	0.0128864	0.0560717	VV2018_chr1_pilon	1352160	1352327	hypothetical protein VVS222_03465 [Vibrio vulnificus]	-	-	-	-	-
1_1213	E2I22_06605	0.664576	3.05916e-05	0.000350141	VV2018_chr1_pilon	1368557	1370461	bifunctional metallophosphatase/5'-nucleotidase [Vibrio vulnificus]	K01119	-	-	-	gnl|CDD|223808;COG0737, UshA, 5'-nucleotidase/2',3'-cyclic phosphodiesterase and related esterases [Nucleotide transport and metabolism].
1_1214	E2I22_06610	0.610352	1.32666e-08	3.3866e-07	VV2018_chr1_pilon	1370691	1371797	M20/M25/M40 family metallo-hydrolase [Vibrio vulnificus]	-	-	-	-	gnl|CDD|225106;COG2195, PepD, Di- and tripeptidases [Amino acid transport and metabolism].
1_1237	E2I22_06740	0.217539	0.00677422	0.0346275	VV2018_chr1_pilon	1395909	1396418	hypothetical protein [Vibrio vulnificus]	-	-	-	-	-
1_1238	E2I22_06745	0.211828	0.000426003	0.00347065	VV2018_chr1_pilon	1396465	1397124	molecular chaperone [Vibrio vulnificus]	-	-	-	-	gnl|CDD|225663;COG3121, FimC, P pilus assembly protein, chaperone PapD [Cell motility and secretion / Intracellular trafficking and secretion].
1_1239	E2I22_06750	0.266469	0.0105283	0.0475806	VV2018_chr1_pilon	1397155	1399557	pilus assembly protein PapC [Vibrio vulnificus]	-	-	-	-	gnl|CDD|225729;COG3188, FimD, P pilus assembly protein, porin PapC [Cell motility and secretion / Intracellular trafficking and secretion].
1_1240	E2I22_06755	0.287351	4.07272e-07	7.29971e-06	VV2018_chr1_pilon	1399576	1400463	hypothetical protein [Vibrio vulnificus]	-	-	-	-	-
1_1244	E2I22_06780	3.26994	1.39844e-48	1.17805e-45	VV2018_chr1_pilon	1404175	1404870	putative HTH-type transcriptional regulator YdfH [Vibrio vulnificus]	-	-	-	-	gnl|CDD|224715;COG1802, GntR, Transcriptional regulators [Transcription].
1_1245	E2I22_06785	4.74721	5.58439e-89	2.35215e-85	VV2018_chr1_pilon	1404883	1405779	methylisocitrate lyase [Vibrio vulnificus]	K03417	GO:0006113:fermentation;GO:0019629:propionate catabolic process, 2-methylcitrate cycle	-	GO:0000287:magnesium ion binding;GO:0046421:methylisocitrate lyase activity;GO:0016833:oxo-acid-lyase activity	gnl|CDD|225311;COG2513, PrpB, PEP phosphonomutase and related enzymes [Carbohydrate transport and metabolism].
1_1246	E2I22_06790	3.83107	9.53378e-49	1.00391e-45	VV2018_chr1_pilon	1405950	1407092	2-methylcitrate synthase [Vibrio vulnificus]	K01659	GO:0005975:carbohydrate metabolic process;GO:0006113:fermentation;GO:0019679:propionate metabolic process, methylcitrate cycle;GO:0006099:tricarboxylic acid cycle	GO:0005759:mitochondrial matrix	GO:0050440:2-methylcitrate synthase activity;GO:0004108:citrate (Si)-synthase activity;GO:0036440:citrate synthase activity;GO:0016833:oxo-acid-lyase activity	gnl|CDD|223449;COG0372, GltA, Citrate synthase [Energy production and conversion].
1_1247	E2I22_06795	4.28123	1.22961e-61	1.72637e-58	VV2018_chr1_pilon	1407160	1409760	Fe/S-dependent 2-methylisocitrate dehydratase AcnD [Vibrio vulnificus]	K01681	GO:0006101:citrate metabolic process;GO:0019629:propionate catabolic process, 2-methylcitrate cycle;GO:0019679:propionate metabolic process, methylcitrate cycle;GO:0006099:tricarboxylic acid cycle	GO:0005829:cytosol	GO:0051539:4 iron, 4 sulfur cluster binding;GO:0003994:aconitate hydratase activity;GO:0016836:hydro-lyase activity;GO:0046872:metal ion binding	gnl|CDD|223977;COG1048, AcnA, Aconitase A [Energy production and conversion].
1_1248	E2I22_06800	4.01328	9.33552e-41	5.61731e-38	VV2018_chr1_pilon	1409763	1410989	2-methylaconitate cis-trans isomerase PrpF [Vibrio vulnificus]	K09788	GO:0019629:propionate catabolic process, 2-methylcitrate cycle	-	GO:0016863:intramolecular oxidoreductase activity, transposing C=C bonds	gnl|CDD|225384;COG2828, COG2828, Uncharacterized protein conserved in bacteria [Function unknown].
1_1249	E2I22_06805	4.2145	5.13622e-62	1.08169e-58	VV2018_chr1_pilon	1411059	1412936	propionyl-CoA synthetase [Vibrio vulnificus]	K01908	-	-	GO:0003824:catalytic activity	gnl|CDD|223442;COG0365, Acs, Acyl-coenzyme A synthetases/AMP-(fatty) acid ligases [Lipid metabolism].
1_1250	E2I22_06815	1.56007	0.00119309	0.00840349	VV2018_chr1_pilon	1413042	1413521	GNAT family N-acetyltransferase [Vibrio vulnificus]	-	-	-	-	gnl|CDD|223532;COG0456, RimI, Acetyltransferases [General function prediction only].
1_1253	E2I22_06830	0.569266	1.84614e-05	0.00022409	VV2018_chr1_pilon	1417160	1418797	methyl-accepting chemotaxis protein [Vibrio vulnificus]	K03406	-	-	-	gnl|CDD|223910;COG0840, Tar, Methyl-accepting chemotaxis protein [Cell motility and secretion / Signal transduction mechanisms].
1_1259	E2I22_06860	0.595793	1.11086e-06	1.77906e-05	VV2018_chr1_pilon	1424021	1424647	OmpA family protein [Vibrio vulnificus]	-	-	-	-	gnl|CDD|225439;COG2885, OmpA, Outer membrane protein and related peptidoglycan-associated (lipo)proteins [Cell envelope biogenesis, outer membrane].
1_1260	E2I22_06865	0.49626	6.94881e-14	3.95519e-12	VV2018_chr1_pilon	1424649	1425953	MULTISPECIES: agglutination protein [Vibrio]	-	-	-	-	gnl|CDD|224455;COG1538, TolC, Outer membrane protein [Cell envelope biogenesis, outer membrane / Intracellular trafficking and secretion].
1_1275	E2I22_06950	0.451608	0.00397179	0.0228541	VV2018_chr1_pilon	1463293	1464051	1-acylglycerol-3-phosphate O-acyltransferase [Vibrio vulnificus]	K00655	GO:0016024:CDP-diacylglycerol biosynthetic process;GO:0046474:glycerophospholipid biosynthetic process	GO:0005886:plasma membrane	GO:0003841:1-acylglycerol-3-phosphate O-acyltransferase activity	gnl|CDD|223282;COG0204, PlsC, 1-acyl-sn-glycerol-3-phosphate acyltransferase [Lipid metabolism].
1_1282	E2I22_06980	0.340309	3.69248e-09	1.11091e-07	VV2018_chr1_pilon	1470507	1471694	LuxR family transcriptional regulator [Vibrio vulnificus]	-	-	-	-	gnl|CDD|225360;COG2771, CsgD, DNA-binding HTH domain-containing proteins [Transcription].
1_1328	E2I22_07200	0.645162	0.00237357	0.0149216	VV2018_chr1_pilon	1522595	1523857	paraquat-inducible protein A [Vibrio vulnificus]	-	-	-	-	gnl|CDD|225542;COG2995, PqiA, Uncharacterized paraquat-inducible protein A [Function unknown].
1_1333	E2I22_07225	1.96571	6.85377e-12	3.07107e-10	VV2018_chr1_pilon	1529241	1529909	MULTISPECIES: hypothetical protein [Vibrio]	-	-	-	-	-
1_1338	E2I22_07250	1.59199	1.32208e-05	0.000166725	VV2018_chr1_pilon	1539578	1540120	cell division protein ZapC [Vibrio vulnificus]	-	GO:0000917:division septum assembly;GO:0043093:FtsZ-dependent cytokinesis	GO:0005737:cytoplasm	-	-
1_1354		1.73979	0.0290786	0.104504	VV2018_chr1_pilon	1554655	1555770	hypothetical protein [Vibrio vulnificus]	-	GO:0099045:viral extrusion	GO:0033644:host cell membrane;GO:0016021:integral component of membrane	GO:0005524:ATP binding	-
1_1357		1.73037	0.00211764	0.0134939	VV2018_chr1_pilon	1558087	1558323	hypothetical protein [Vibrio vulnificus]	-	-	-	-	-
1_1364		1.53878	9.47347e-08	1.937e-06	VV2018_chr1_pilon	1561713	1562069	antirepressor [Vibrio vulnificus]	-	-	-	-	-
1_1389		0.119448	3.02924e-13	1.57521e-11	VV2018_chr1_pilon	1586218	1586823	chromosome partitioning protein ParA [Vibrio vulnificus]	-	-	-	-	-
1_1390	E2I22_07445	0.343038	9.96532e-12	4.37228e-10	VV2018_chr1_pilon	1586816	1588336	hypothetical protein [Vibrio vulnificus]	-	-	-	-	-
1_1398	E2I22_07485	0.647652	3.58442e-06	5.10053e-05	VV2018_chr1_pilon	1596141	1596722	DUF3306 domain-containing protein [Vibrio vulnificus]	-	-	-	-	-
1_1399	E2I22_07490	0.665251	2.20939e-05	0.000260671	VV2018_chr1_pilon	1596712	1597170	DUF3305 domain-containing protein [Vibrio vulnificus]	-	-	-	-	-
1_1407	E2I22_07530	0.560244	2.67936e-24	5.37403e-22	VV2018_chr1_pilon	1609288	1610106	tungsten ABC transporter substrate-binding protein [Vibrio vulnificus]	K05772	-	-	-	gnl|CDD|225544;COG2998, TupB, ABC-type tungstate transport system, permease component [Coenzyme metabolism].
1_1408	E2I22_07535	0.574429	3.02198e-10	1.07869e-08	VV2018_chr1_pilon	1610113	1610811	ABC transporter permease subunit [Vibrio vulnificus]	K05773	-	-	-	gnl|CDD|227008;COG4662, TupA, ABC-type tungstate transport system, periplasmic component [Coenzyme metabolism].
1_1410	E2I22_07545	0.657636	1.61679e-06	2.51289e-05	VV2018_chr1_pilon	1611517	1612104	molybdenum cofactor guanylyltransferase MobA [Vibrio vulnificus]	K03752	GO:0006777:Mo-molybdopterin cofactor biosynthetic process	GO:0005737:cytoplasm	GO:0005525:GTP binding;GO:0046872:metal ion binding;GO:0061603:molybdenum cofactor guanylyltransferase activity	gnl|CDD|223817;COG0746, MobA, Molybdopterin-guanine dinucleotide biosynthesis protein A [Coenzyme metabolism].
1_1411	E2I22_07550	0.650254	1.53851e-11	6.41604e-10	VV2018_chr1_pilon	1612101	1613879	bifunctional molybdopterin-guanine dinucleotide biosynthesis adaptor protein MobB/molybdopterin molybdotransferase MoeA [Vibrio vulnificus]	K03750	-	-	-	gnl|CDD|223380;COG0303, MoeA, Molybdopterin biosynthesis enzyme [Coenzyme metabolism].
1_1420	E2I22_07595	0.637471	0.000312058	0.00270467	VV2018_chr1_pilon	1621207	1622244	response regulator [Vibrio vulnificus]	-	-	-	-	gnl|CDD|223855;COG0784, CheY, FOG: CheY-like receiver [Signal transduction mechanisms].
1_1422	E2I22_07605	0.662172	0.00158676	0.0106175	VV2018_chr1_pilon	1623500	1623703	MULTISPECIES: CPXCG motif-containing cysteine-rich protein [Vibrio]	-	-	-	-	-
1_1426	E2I22_07625	0.395254	0.0223321	0.0857442	VV2018_chr1_pilon	1626688	1627269	Uncharacterised protein [Vibrio vulnificus]	-	-	-	-	-
1_1427	E2I22_07630	0.633656	0.0190139	0.075678	VV2018_chr1_pilon	1628325	1630517	hypothetical protein [Vibrio vulnificus]	-	-	-	-	-
1_1452		0.647733	0.00279312	0.0171314	VV2018_chr1_pilon	1649808	1650746	DUF1848 domain-containing protein [Vibrio cholerae]	-	-	-	-	-
1_1453		0.617965	0.000470609	0.00379007	VV2018_chr1_pilon	1650743	1651534	hypothetical protein [Vibrio ordalii]	-	-	-	-	-
1_1469	E2I22_08185	0.645049	0.0361351	0.122507	VV2018_chr1_pilon	1664758	1665189	NUDIX domain-containing protein [Vibrio vulnificus]	-	-	-	-	-
1_1477		0.596377	0.000678161	0.00515598	VV2018_chr1_pilon	1671121	1672023	MULTISPECIES: HNH endonuclease [Vibrio]	-	-	-	-	gnl|CDD|225724;COG3183, COG3183, Predicted restriction endonuclease [Defense mechanisms].
1_1486		0.579479	0.0285143	0.103092	VV2018_chr1_pilon	1679004	1679315	hypothetical protein [Vibrio aestivus]	-	-	-	-	-
1_1508	E2I22_08460, E2I22_08170	0.573189	0.00570508	0.0302262	VV2018_chr1_pilon	1698431	1698946	N-acetyltransferase [Vibrio vulnificus]	-	-	-	-	gnl|CDD|224584;COG1670, RimL, Acetyltransferases, including N-acetylases of ribosomal proteins [Translation, ribosomal structure and biogenesis].
1_1530		1.95451	0.0010398	0.00746103	VV2018_chr1_pilon	1719519	1719947	hypothetical protein [Vibrio alginolyticus]	-	-	-	-	-
1_1535	E2I22_08555	1.65871	0.00455588	0.0253158	VV2018_chr1_pilon	1724371	1724883	GNAT family N-acetyltransferase [Vibrio vulnificus]	-	-	-	-	-
1_1540		3.61669	0.0357752	0.121849	VV2018_chr1_pilon	1728556	1728906	hypothetical protein [Vibrio vulnificus]	-	-	-	-	-
1_1561	E2I22_08525	0.501071	9.0688e-16	7.48976e-14	VV2018_chr1_pilon	1750994	1751245	hypothetical protein VV99796_04495 [Vibrio vulnificus]	-	-	-	-	-
1_1575	E2I22_07790	0.631048	0.0475839	0.150581	VV2018_chr1_pilon	1760132	1760518	MULTISPECIES: tautomerase family protein [Vibrio]	-	-	-	-	-
1_1613	E2I22_18570	0.149049	0.0431524	NA	VV2018_chr1_pilon	1801649	1802626	IS481 family transposase [Vibrio vulnificus]	-	-	-	-	gnl|CDD|225361;COG2801, Tra5, Transposase and inactivated derivatives [DNA replication, recombination, and repair].
1_1621	E2I22_09510	1.66981	5.64191e-05	0.000607767	VV2018_chr1_pilon	1811826	1812008	hypothetical protein [Vibrio vulnificus]	-	-	-	-	-
1_1622	E2I22_09515	0.486553	2.83541e-11	1.15949e-09	VV2018_chr1_pilon	1812370	1813257	cytidine deaminase [Vibrio vulnificus YJ016]	K01489	-	-	GO:0004126:cytidine deaminase activity;GO:0008270:zinc ion binding	gnl|CDD|223372;COG0295, Cdd, Cytidine deaminase [Nucleotide transport and metabolism].
1_1627	E2I22_09540	0.556612	0.00778624	0.0382234	VV2018_chr1_pilon	1817126	1817770	isochorismatase family protein [Vibrio vulnificus]	K08281	-	-	-	gnl|CDD|224254;COG1335, PncA, Amidases related to nicotinamidase [Secondary metabolites biosynthesis, transport, and catabolism].
1_1629	E2I22_09550	0.542858	1.57646e-05	0.000193024	VV2018_chr1_pilon	1818775	1820088	nicotinate phosphoribosyltransferase [Vibrio vulnificus]	K00763	GO:0009435:NAD biosynthetic process;GO:0019357:nicotinate nucleotide biosynthetic process	-	GO:0004516:nicotinate phosphoribosyltransferase activity;GO:0004514:nicotinate-nucleotide diphosphorylase (carboxylating) activity	gnl|CDD|224405;COG1488, PncB, Nicotinic acid phosphoribosyltransferase [Coenzyme metabolism].
1_1646	E2I22_09650	1.82411	0.00208537	0.0133489	VV2018_chr1_pilon	1843098	1844303	multidrug efflux MFS transporter EmrD [Vibrio vulnificus]	-	-	-	-	gnl|CDD|223553;COG0477, ProP, Permeases of the major facilitator superfamily [Carbohydrate transport and metabolism / Amino acid transport and metabolism / Inorganic ion transport and metabolism / General function prediction only].
1_1652	E2I22_09665	0.650073	0.000115717	0.00115497	VV2018_chr1_pilon	1848613	1849074	peroxiredoxin [Vibrio vulnificus]	-	-	-	-	gnl|CDD|224678;COG1764, osmC, Organic hydroperoxide reductase [Secondary metabolites biosynthesis, transport and catabolism].
1_1653	E2I22_09670	0.222916	4.17686e-06	5.84483e-05	VV2018_chr1_pilon	1849118	1849516	hypothetical protein [Vibrio vulnificus]	-	-	-	-	-
1_1659	E2I22_09700	2.04374	1.67018e-10	6.17086e-09	VV2018_chr1_pilon	1858888	1860285	VWA domain-containing protein [Vibrio vulnificus]	-	-	-	-	-
1_1660	E2I22_09705	2.25411	0.00187155	0.012195	VV2018_chr1_pilon	1860287	1860775	hypothetical protein [Vibrio vulnificus]	-	-	-	-	-
1_1661	E2I22_09710	1.60963	0.0175877	0.0711367	VV2018_chr1_pilon	1860762	1861229	hypothetical protein [Vibrio vulnificus]	-	-	-	-	-
1_1662	E2I22_09715	2.44722	8.51347e-07	1.41176e-05	VV2018_chr1_pilon	1861226	1861966	tetratricopeptide repeat protein [Vibrio vulnificus]	-	-	-	-	gnl|CDD|227343;COG5010, TadD, Flp pilus assembly protein TadD, contains TPR repeats [Intracellular trafficking and secretion].
1_1663	E2I22_09720	2.06682	1.08368e-07	2.19446e-06	VV2018_chr1_pilon	1862014	1862895	type II secretion system F family protein [Vibrio vulnificus]	-	-	-	-	gnl|CDD|224975;COG2064, TadC, Flp pilus assembly protein TadC [Cell motility and secretion / Intracellular trafficking and secretion].
1_1664	E2I22_09725	2.43945	1.63443e-12	7.73507e-11	VV2018_chr1_pilon	1862899	1863783	pilus assembly protein TadB [Vibrio vulnificus]	-	-	-	-	gnl|CDD|227300;COG4965, TadB, Flp pilus assembly protein TadB [Intracellular trafficking and secretion].
1_1665	E2I22_09730	2.82258	9.19619e-25	1.93672e-22	VV2018_chr1_pilon	1863793	1865085	CpaF family protein [Vibrio vulnificus]	-	-	-	-	gnl|CDD|227297;COG4962, CpaF, Flp pilus assembly protein, ATPase CpaF [Intracellular trafficking and secretion].
1_1666	E2I22_09735	2.38133	4.1392e-16	3.55802e-14	VV2018_chr1_pilon	1865085	1866221	Septum site-determining protein MinD [Vibrio vulnificus]	-	-	-	-	-
1_1667	E2I22_09740	2.56081	1.49344e-13	8.16929e-12	VV2018_chr1_pilon	1866172	1866741	hypothetical protein [Vibrio vulnificus]	-	-	-	-	-
1_1668	E2I22_09745	2.30506	3.34931e-16	3.0668e-14	VV2018_chr1_pilon	1866758	1868146	pilus assembly protein CpaC [Vibrio vulnificus]	-	-	-	-	gnl|CDD|227299;COG4964, CpaC, Flp pilus assembly protein, secretin CpaC [Intracellular trafficking and secretion].
1_1669	E2I22_09750	2.34392	8.34441e-20	1.13376e-17	VV2018_chr1_pilon	1868149	1868988	Flp pilus assembly protein CpaB [Vibrio vulnificus]	-	-	-	-	gnl|CDD|226268;COG3745, CpaB, Flp pilus assembly protein CpaB [Intracellular trafficking and secretion].
1_1670	E2I22_09755	2.85129	1.47461e-15	1.19443e-13	VV2018_chr1_pilon	1869005	1869436	prepilin peptidase [Vibrio vulnificus]	-	-	-	-	-
1_1671	E2I22_09760	2.8012	0.00548527	0.0293102	VV2018_chr1_pilon	1869440	1869616	Flp family type IVb pilin [Vibrio vulnificus]	K02651	-	-	-	-
1_1672	E2I22_09765	2.28343	3.43817e-19	4.38835e-17	VV2018_chr1_pilon	1869865	1872765	DUF1566 domain-containing protein [Vibrio vulnificus]	-	-	-	-	-
1_1673		1.94762	1.89411e-12	8.86444e-11	VV2018_chr1_pilon	1872782	1873699	DUF1566 domain-containing protein [Vibrio vulnificus]	-	-	-	-	-
1_1684	E2I22_09820	1.66897	1.69123e-09	5.23785e-08	VV2018_chr1_pilon	1885131	1885670	N-acetyltransferase [Vibrio vulnificus]	-	-	-	-	gnl|CDD|224584;COG1670, RimL, Acetyltransferases, including N-acetylases of ribosomal proteins [Translation, ribosomal structure and biogenesis].
1_1685	E2I22_09825	1.87216	3.7511e-16	3.29159e-14	VV2018_chr1_pilon	1885674	1886987	diguanylate cyclase [Vibrio vulnificus]	-	-	-	-	gnl|CDD|225109;COG2199, COG2199, c-di-GMP synthetase (diguanylate cyclase, GGDEF domain) [Signal transduction mechanisms].
1_1686	E2I22_09830	1.86234	3.73133e-16	3.29159e-14	VV2018_chr1_pilon	1887000	1887983	conserved hypothetical protein [Vibrio vulnificus YJ016]	-	-	-	-	gnl|CDD|223787;COG0715, TauA, ABC-type nitrate/sulfonate/bicarbonate transport systems, periplasmic components [Inorganic ion transport and metabolism].
1_1687	E2I22_09835	0.252589	4.87269e-15	3.42063e-13	VV2018_chr1_pilon	1888231	1888722	type II secretion system protein [Vibrio vulnificus]	-	-	-	-	-
1_1689	E2I22_09845	1.60868	0.024426	0.0916137	VV2018_chr1_pilon	1890315	1890719	hypothetical protein [Vibrio vulnificus]	-	-	-	-	-
1_170	E2I22_00540	0.553707	2.03329e-14	1.29761e-12	VV2018_chr1_pilon	200460	202127	methyl-accepting chemotaxis protein [Vibrio vulnificus]	K03406	-	-	-	gnl|CDD|223910;COG0840, Tar, Methyl-accepting chemotaxis protein [Cell motility and secretion / Signal transduction mechanisms].
1_1709	E2I22_09945	1.74208	0.00056593	0.00443892	VV2018_chr1_pilon	1914733	1915440	transporter substrate-binding domain-containing protein [Vibrio vulnificus]	-	-	-	-	-
1_1715	E2I22_09975	2.23414	1.62844e-17	1.805e-15	VV2018_chr1_pilon	1920980	1921558	YjjW family glycine radical enzyme activase [Vibrio vulnificus]	-	-	-	GO:0051539:4 iron, 4 sulfur cluster binding;GO:0046872:metal ion binding;GO:0016491:oxidoreductase activity	gnl|CDD|224101;COG1180, PflA, Pyruvate-formate lyase-activating enzyme [Posttranslational modification, protein turnover, chaperones].
1_1722	E2I22_10010	0.658829	0.0267755	0.0983311	VV2018_chr1_pilon	1932621	1933097	MULTISPECIES: response regulator [Vibrio]	K03413	-	-	-	gnl|CDD|223855;COG0784, CheY, FOG: CheY-like receiver [Signal transduction mechanisms].
1_1724	E2I22_10020	0.520904	3.57325e-08	8.40811e-07	VV2018_chr1_pilon	1934426	1935844	MULTISPECIES: SLC13/DASS family transporter [Vibrio]	-	-	-	-	gnl|CDD|223547;COG0471, CitT, Di- and tricarboxylate transporters [Inorganic ion transport and metabolism].
1_1737	E2I22_10090	0.501895	3.33765e-10	1.18136e-08	VV2018_chr1_pilon	1948858	1950111	septum formation initiator [Vibrio vulnificus]	-	-	GO:0016021:integral component of membrane;GO:0005886:plasma membrane	GO:0015171:amino acid transmembrane transporter activity	gnl|CDD|223884;COG0814, SdaC, Amino acid permeases [Amino acid transport and metabolism].
1_1738	E2I22_10095	0.578103	1.98312e-08	4.85634e-07	VV2018_chr1_pilon	1950208	1951569	L-serine ammonia-lyase [Vibrio vulnificus]	K01752	GO:0006094:gluconeogenesis;GO:0006565:L-serine catabolic process	GO:0005829:cytosol	GO:0051539:4 iron, 4 sulfur cluster binding;GO:0003941:L-serine ammonia-lyase activity;GO:0046872:metal ion binding	gnl|CDD|224674;COG1760, SdaA, L-serine deaminase [Amino acid transport and metabolism].
1_1739	E2I22_10100	1.95658	2.46422e-06	3.65468e-05	VV2018_chr1_pilon	1951843	1953558	EAL domain-containing protein [Vibrio vulnificus]	-	-	-	-	gnl|CDD|225110;COG2200, Rtn, c-di-GMP phosphodiesterase class I (EAL domain) [Signal transduction mechanisms].
1_1744	E2I22_10125	0.595128	0.0349943	0.120422	VV2018_chr1_pilon	1958210	1958443	MULTISPECIES: hypothetical protein [Vibrio]	-	-	-	-	-
1_1766	E2I22_05750	1.99983	2.04903e-16	2.00709e-14	VV2018_chr1_pilon	1982066	1983622	murein L,D-transpeptidase [Vibrio vulnificus]	-	-	-	-	gnl|CDD|225536;COG2989, COG2989, Uncharacterized protein conserved in bacteria [Function unknown].
1_1770	E2I22_05730	0.661894	2.55056e-15	1.91838e-13	VV2018_chr1_pilon	1987267	1988529	peptidase [Vibrio vulnificus]	-	-	-	-	gnl|CDD|226018;COG3487, IrpA, Uncharacterized iron-regulated protein [Inorganic ion transport and metabolism].
1_1787	E2I22_10295	2.06328	0.01664	0.0682449	VV2018_chr1_pilon	2009510	2009710	DUF4250 domain-containing protein [Vibrio vulnificus]	-	-	-	-	-
1_1802		1.77398	0.000328206	0.00282652	VV2018_chr1_pilon	2030512	2031474	HTH-type transcriptional activator RhaS [Vibrio vulnificus]	-	-	-	-	gnl|CDD|225117;COG2207, AraC, AraC-type DNA-binding domain-containing proteins [Transcription].
1_1807	E2I22_10365	1.75873	9.3551e-13	4.47772e-11	VV2018_chr1_pilon	2038287	2039282	2-hydroxyacid dehydrogenase [Vibrio vulnificus]	K03778	GO:0019664:mixed acid fermentation;GO:0009408:response to heat	GO:0005829:cytosol	GO:0008720:D-lactate dehydrogenase activity;GO:0070404:NADH binding	gnl|CDD|223980;COG1052, LdhA, Lactate dehydrogenase and related dehydrogenases [Energy production and conversion / Coenzyme metabolism / General function prediction only].
1_1835		4.12936	0.0177327	0.0714737	VV2018_chr1_pilon	2069214	2069573	DUF3316 domain-containing protein [Vibrio vulnificus]	-	-	-	-	-
1_1836	E2I22_24210	67.4894	0.000659528	0.00504162	VV2018_chr1_pilon	2070190	2070330	IS5 family transposase [Vibrio parahaemolyticus]	-	-	-	-	-
1_1837		13.8476	0.0101575	NA	VV2018_chr1_pilon	2070417	2070533	hypothetical protein AKH09_23445 [Vibrio parahaemolyticus]	-	-	-	-	-
1_1838	E2I22_22970	100.821	0.000998765	0.00724062	VV2018_chr1_pilon	2070556	2071110	transposase IS903 [Vibrio vulnificus]	-	GO:0006310:DNA recombination;GO:0032196:transposition	-	GO:0003677:DNA binding	-
1_1839		112.981	3.04546e-06	4.43857e-05	VV2018_chr1_pilon	2071337	2074318	MSHA biogenesis protein MshQ [Vibrio vulnificus]	-	-	-	-	-
1_1840		349.553	0.000377734	0.00315678	VV2018_chr1_pilon	2075016	2075240	hypothetical protein [Vibrio vulnificus]	-	-	-	-	-
1_1841		281.478	4.7857e-07	8.39891e-06	VV2018_chr1_pilon	2075218	2076828	hypothetical protein [Vibrio vulnificus]	K03406	-	-	-	gnl|CDD|223910;COG0840, Tar, Methyl-accepting chemotaxis protein [Cell motility and secretion / Signal transduction mechanisms].
1_1842		415.297	1.49729e-07	2.9889e-06	VV2018_chr1_pilon	2076825	2078510	diguanylate cyclase [Vibrio vulnificus]	-	-	-	-	gnl|CDD|225109;COG2199, COG2199, c-di-GMP synthetase (diguanylate cyclase, GGDEF domain) [Signal transduction mechanisms].
1_1843		746.561	1.80741e-07	3.57409e-06	VV2018_chr1_pilon	2078525	2079292	helix-turn-helix domain-containing protein [Vibrio vulnificus]	-	-	-	-	gnl|CDD|225117;COG2207, AraC, AraC-type DNA-binding domain-containing proteins [Transcription].
1_1848		1.58164	0.028084	0.101974	VV2018_chr1_pilon	2085804	2086484	transposase IS903 [Vibrio vulnificus]	-	GO:0006310:DNA recombination;GO:0032196:transposition	-	GO:0003677:DNA binding	-
1_1853		2.23273	0.00454872	0.0253158	VV2018_chr1_pilon	2090408	2090665	transposase [Vibrio vulnificus]	-	-	-	-	-
1_1857		2.24176	0.000345	0.00293564	VV2018_chr1_pilon	2093527	2094375	GGDEF domain-containing protein [Vibrio vulnificus]	-	-	-	-	gnl|CDD|225109;COG2199, COG2199, c-di-GMP synthetase (diguanylate cyclase, GGDEF domain) [Signal transduction mechanisms].
1_1858		51.1443	1.42478e-05	0.000178076	VV2018_chr1_pilon	2095045	2095581	type II secretion system protein [Vibrio vulnificus]	-	-	-	-	gnl|CDD|225076;COG2165, PulG, Type II secretory pathway, pseudopilin PulG [Cell motility and secretion / Intracellular trafficking and secretion].
1_1861		6.48018	0.00573311	NA	VV2018_chr1_pilon	2098203	2098850	Ribulose-5-phosphate 4-epimerase and related epimerases and aldolase [Vibrio vulnificus]	-	GO:0019323:pentose catabolic process	GO:0005829:cytosol	GO:0016832:aldehyde-lyase activity;GO:0046872:metal ion binding	gnl|CDD|223313;COG0235, AraD, Ribulose-5-phosphate 4-epimerase and related epimerases and aldolases [Carbohydrate transport and metabolism].
1_1921	E2I22_10680	3.55996	0.015494	0.0648717	VV2018_chr1_pilon	2162207	2162884	TVP38/TMEM64 family protein [Vibrio vulnificus]	-	-	-	-	gnl|CDD|223475;COG0398, COG0398, Uncharacterized conserved protein [Function unknown].
1_1922	E2I22_10685	2.76173	0.0392233	0.129779	VV2018_chr1_pilon	2162898	2163206	hypothetical protein [Vibrio vulnificus]	-	-	-	-	-
1_1929	E2I22_10725	1.97111	0.000197264	0.00181811	VV2018_chr1_pilon	2172346	2172801	glycine zipper 2TM domain-containing protein [Vibrio vulnificus]	-	-	-	-	gnl|CDD|225675;COG3133, SlyB, Outer membrane lipoprotein [Cell envelope biogenesis, outer membrane].
1_1938	E2I22_10770	0.578928	4.5616e-09	1.31599e-07	VV2018_chr1_pilon	2181456	2182079	DUF2057 domain-containing protein [Vibrio vulnificus]	-	-	-	-	gnl|CDD|225652;COG3110, COG3110, Uncharacterized protein conserved in bacteria [Function unknown].
1_1939	E2I22_10775	0.374829	5.96835e-06	8.10925e-05	VV2018_chr1_pilon	2182152	2183075	porin [Vibrio vulnificus]	-	-	-	-	gnl|CDD|225744;COG3203, OmpC, Outer membrane protein (porin) [Cell envelope biogenesis, outer membrane].
1_1958	E2I22_10870	0.617687	1.26882e-10	4.83526e-09	VV2018_chr1_pilon	2207842	2208342	YfbU family protein [Vibrio vulnificus]	-	-	-	-	gnl|CDD|225558;COG3013, COG3013, Uncharacterized conserved protein [Function unknown].
1_1963	E2I22_10890	1.58054	0.00075381	0.00564955	VV2018_chr1_pilon	2214396	2215184	GGDEF domain-containing protein [Vibrio vulnificus]	-	-	-	-	gnl|CDD|225109;COG2199, COG2199, c-di-GMP synthetase (diguanylate cyclase, GGDEF domain) [Signal transduction mechanisms].
1_1987	E2I22_11010	1.56572	6.77039e-07	1.15453e-05	VV2018_chr1_pilon	2241825	2244137	zinc/cadmium/mercury/lead-transporting ATPase [Vibrio vulnificus]	-	GO:0006829:zinc ion transport	GO:0016021:integral component of membrane;GO:0005886:plasma membrane	GO:0005524:ATP binding;GO:0008551:cadmium-exporting ATPase activity;GO:0046872:metal ion binding	gnl|CDD|225127;COG2217, ZntA, Cation transport ATPase [Inorganic ion transport and metabolism].
1_1996	E2I22_11050	0.646938	0.00454271	0.0253158	VV2018_chr1_pilon	2255731	2256195	DUF2846 domain-containing protein [Vibrio vulnificus]	-	-	GO:0016021:integral component of membrane	-	-
1_2002	E2I22_11205	1.58892	2.2516e-06	3.375e-05	VV2018_chr1_pilon	2262022	2262378	hypothetical protein [Vibrio vulnificus]	-	-	-	-	-
1_2009	E2I22_11240	0.519527	0.000283442	0.00247176	VV2018_chr1_pilon	2266916	2267611	aquaporin Z [Vibrio vulnificus]	-	-	GO:0016021:integral component of membrane;GO:0005886:plasma membrane	GO:0015250:water channel activity	gnl|CDD|223653;COG0580, GlpF, Glycerol uptake facilitator and related permeases (Major Intrinsic Protein Family) [Carbohydrate transport and metabolism].
1_2020	E2I22_11300	0.618336	7.22609e-09	1.97638e-07	VV2018_chr1_pilon	2278595	2279470	transcriptional regulator [Vibrio vulnificus YJ016]	K10918	-	-	-	gnl|CDD|223656;COG0583, LysR, Transcriptional regulator [Transcription].
1_2040	E2I22_11410	0.649905	5.27911e-05	0.000577548	VV2018_chr1_pilon	2305782	2307899	fatty acid oxidation complex subunit alpha FadJ [Vibrio vulnificus]	K01782	GO:0006635:fatty acid beta-oxidation	GO:0005737:cytoplasm	GO:0003857:3-hydroxyacyl-CoA dehydrogenase activity;GO:0008692:3-hydroxybutyryl-CoA epimerase activity;GO:0004300:enoyl-CoA hydratase activity;GO:0051287:NAD binding	gnl|CDD|224170;COG1250, FadB, 3-hydroxyacyl-CoA dehydrogenase [Lipid metabolism].
1_2041	E2I22_11415	0.62479	7.81185e-06	0.00010347	VV2018_chr1_pilon	2307899	2309206	MULTISPECIES: acetyl-CoA C-acyltransferase FadI [Vibrio]	K00632	GO:0006635:fatty acid beta-oxidation	GO:0005737:cytoplasm	GO:0003988:acetyl-CoA C-acyltransferase activity	gnl|CDD|223261;COG0183, PaaJ, Acetyl-CoA acetyltransferase [Lipid metabolism].
1_206	E2I22_00725	1.80033	0.0311763	0.110071	VV2018_chr1_pilon	236736	237278	hypothetical protein [Vibrio vulnificus]	-	-	-	-	-
1_2076	E2I22_11590	1.51445	4.43637e-12	2.00924e-10	VV2018_chr1_pilon	2341318	2343366	flagellar hook-length control protein FliK [Vibrio vulnificus]	K02414	-	-	-	gnl|CDD|225686;COG3144, FliK, Flagellar hook-length control protein [Cell motility and secretion].
1_2102	E2I22_11720	1.52872	4.38502e-06	6.09561e-05	VV2018_chr1_pilon	2366359	2367378	outer membrane protein assembly factor BamC [Vibrio vulnificus]	-	GO:0043165:Gram-negative-bacterium-type cell outer membrane assembly;GO:0051205:protein insertion into membrane	GO:0009279:cell outer membrane	-	gnl|CDD|225854;COG3317, NlpB, Uncharacterized lipoprotein [Cell envelope biogenesis, outer membrane].
1_2132	E2I22_11885	0.646851	2.61363e-13	1.39349e-11	VV2018_chr1_pilon	2395655	2395969	cytochrome c [Vibrio vulnificus]	-	-	GO:0042597:periplasmic space	GO:0009055:electron transfer activity;GO:0020037:heme binding;GO:0046872:metal ion binding	gnl|CDD|225418;COG2863, COG2863, Cytochrome c553 [Energy production and conversion].
1_2184	E2I22_12175	1.68643	0.0082405	0.0399873	VV2018_chr1_pilon	2450408	2451538	methyltransferase domain-containing protein [Vibrio vulnificus]	-	-	GO:0005737:cytoplasm	GO:0052916:23S rRNA (guanine(1835)-N(2))-methyltransferase activity;GO:0003676:nucleic acid binding	gnl|CDD|225370;COG2813, RsmC, 16S RNA G1207 methylase RsmC [Translation, ribosomal structure and biogenesis].
1_2200	E2I22_12265	0.530893	0.00225826	0.0142605	VV2018_chr1_pilon	2464421	2465758	amino-acid N-acetyltransferase [Vibrio vulnificus]	K14682	GO:0006526:arginine biosynthetic process	GO:0005737:cytoplasm	GO:0004042:acetyl-CoA:L-glutamate N-acetyltransferase activity;GO:0103045:methione N-acyltransferase activity	gnl|CDD|223622;COG0548, ArgB, Acetylglutamate kinase [Amino acid transport and metabolism].
1_2218	E2I22_12350	2.02023	1.02519e-08	2.69882e-07	VV2018_chr1_pilon	2490949	2492133	short-chain dehydrogenase [Vibrio vulnificus]	-	-	-	-	gnl|CDD|225754;COG3213, NnrS, Uncharacterized protein involved in response to NO [Inorganic ion transport and metabolism].
1_2240	E2I22_12455	1.61511	0.0168557	0.0689952	VV2018_chr1_pilon	2518001	2518945	Flp pilus assembly protein TadC [Vibrio vulnificus]	-	-	-	-	gnl|CDD|224975;COG2064, TadC, Flp pilus assembly protein TadC [Cell motility and secretion / Intracellular trafficking and secretion].
1_2241	E2I22_12460	1.66737	0.0319276	0.11188	VV2018_chr1_pilon	2518947	2519912	type II secretion system F family protein [Vibrio vulnificus]	-	-	-	-	gnl|CDD|227300;COG4965, TadB, Flp pilus assembly protein TadB [Intracellular trafficking and secretion].
1_2243	E2I22_12470	1.55479	0.00125267	0.00875001	VV2018_chr1_pilon	2521448	2522665	MULTISPECIES: Flp pilus assembly protein, ATPase CpaE [Vibrio]	-	-	-	-	gnl|CDD|227298;COG4963, CpaE, Flp pilus assembly protein, ATPase CpaE [Intracellular trafficking and secretion].
1_2246	E2I22_12485	1.54078	0.00222714	0.0141064	VV2018_chr1_pilon	2523630	2524850	pilus assembly protein [Vibrio vulnificus]	-	-	-	-	-
1_2248	E2I22_12495	1.80222	0.00144041	0.00983306	VV2018_chr1_pilon	2525135	2526601	type II and III secretion system protein family protein [Vibrio vulnificus]	-	-	-	-	gnl|CDD|227299;COG4964, CpaC, Flp pilus assembly protein, secretin CpaC [Intracellular trafficking and secretion].
1_2250	E2I22_12505	1.78235	0.00100323	0.00724804	VV2018_chr1_pilon	2527355	2528701	hypothetical protein [Vibrio vulnificus]	-	-	-	-	gnl|CDD|223679;COG0606, COG0606, Predicted ATPase with chaperone activity [Posttranslational modification, protein turnover, chaperones].
1_2251	E2I22_12510	3.07441	6.18719e-08	1.32962e-06	VV2018_chr1_pilon	2528729	2529247	ABC transporter permease [Vibrio vulnificus]	-	-	-	-	gnl|CDD|227295;COG4960, CpaA, Flp pilus assembly protein, protease CpaA [Posttranslational modification, protein turnover, chaperones / Intracellular trafficking and secretion].
1_2252		2.43714	0.00691678	0.0350757	VV2018_chr1_pilon	2529282	2529449	MULTISPECIES: hypothetical protein [Vibrio]	K02651	-	-	-	-
1_2253		2.44817	0.0094117	0.0440861	VV2018_chr1_pilon	2529461	2529634	hypothetical protein [Vibrio vulnificus]	K02651	-	-	-	-
1_2279	E2I22_12645	0.618931	0.00695281	0.0351563	VV2018_chr1_pilon	2559833	2560360	MULTISPECIES: SCP2 domain-containing protein [Vibrio]	-	-	-	-	gnl|CDD|225696;COG3154, COG3154, Putative lipid carrier protein [Lipid metabolism].
1_2281	E2I22_12655	0.552803	3.15738e-06	4.57006e-05	VV2018_chr1_pilon	2562794	2563807	MULTISPECIES: U32 family peptidase [Vibrio]	K08303	-	-	GO:0008233:peptidase activity	gnl|CDD|223896;COG0826, COG0826, Collagenase and related proteases [Posttranslational modification, protein turnover, chaperones].
1_2282	E2I22_12660	0.631921	0.00187166	0.012195	VV2018_chr1_pilon	2563825	2564703	U32 family peptidase [Vibrio vulnificus]	-	-	-	GO:0008233:peptidase activity	gnl|CDD|223896;COG0826, COG0826, Collagenase and related proteases [Posttranslational modification, protein turnover, chaperones].
1_2346	E2I22_13000	1.5811	0.0102614	0.047133	VV2018_chr1_pilon	2649600	2650370	ABC-type multidrug transport system, permease component [Vibrio vulnificus YJ016]	-	GO:0055085:transmembrane transport	GO:0043190:ATP-binding cassette (ABC) transporter complex	-	gnl|CDD|223912;COG0842, COG0842, ABC-type multidrug transport system, permease component [Defense mechanisms].
1_2379	E2I22_13170	0.602059	7.51997e-14	4.22322e-12	VV2018_chr1_pilon	2687631	2687888	oxaloacetate decarboxylase subunit gamma [Vibrio vulnificus]	K01573	GO:0036376:sodium ion export across plasma membrane	GO:0016021:integral component of membrane;GO:0005886:plasma membrane	GO:0008948:oxaloacetate decarboxylase activity;GO:0015081:sodium ion transmembrane transporter activity	gnl|CDD|226157;COG3630, OadG, Na+-transporting methylmalonyl-CoA/oxaloacetate decarboxylase, gamma subunit [Energy production and conversion].
1_2387	E2I22_13250	1.61636	8.72098e-13	4.3215e-11	VV2018_chr1_pilon	2699220	2700212	RNA polymerase sigma factor RpoS [Vibrio vulnificus]	K03087	GO:0001123:transcription initiation from bacterial-type RNA polymerase promoter	GO:0005737:cytoplasm	GO:0003677:DNA binding;GO:0003700:DNA-binding transcription factor activity;GO:0016987:sigma factor activity	gnl|CDD|223642;COG0568, RpoD, DNA-directed RNA polymerase, sigma subunit (sigma70/sigma32) [Transcription].
1_2388	E2I22_13255	1.64444	8.13783e-27	2.14228e-24	VV2018_chr1_pilon	2700293	2701189	membrane protein [Vibrio vulnificus YJ016]	-	GO:0007049:cell cycle;GO:0051301:cell division	GO:0005886:plasma membrane	-	gnl|CDD|223810;COG0739, NlpD, Membrane proteins related to metalloendopeptidases [Cell envelope biogenesis, outer membrane].
1_2412	E2I22_13375	1.56848	0.0345477	0.119275	VV2018_chr1_pilon	2726628	2727605	sigma-E factor regulatory protein RseB [Vibrio vulnificus]	-	-	-	-	gnl|CDD|225570;COG3026, RseB, Negative regulator of sigma E activity [Signal transduction mechanisms].
1_2413	E2I22_13380	1.76934	0.0117355	0.0520861	VV2018_chr1_pilon	2727602	2728222	anti-sigma E factor [Vibrio vulnificus]	-	-	-	-	gnl|CDD|225615;COG3073, RseA, Negative regulator of sigma E activity [Signal transduction mechanisms].
1_2414	E2I22_13385	1.67729	0.00690677	0.0350757	VV2018_chr1_pilon	2728250	2728828	MULTISPECIES: RNA polymerase sigma factor RpoE [Vibrio]	-	GO:0006352:DNA-templated transcription, initiation	GO:0005737:cytoplasm	GO:0003677:DNA binding;GO:0003700:DNA-binding transcription factor activity;GO:0016987:sigma factor activity	gnl|CDD|224511;COG1595, RpoE, DNA-directed RNA polymerase specialized sigma subunit, sigma24 homolog [Transcription].
1_2430	E2I22_13470	2.22384	5.26608e-06	7.27237e-05	VV2018_chr1_pilon	2742489	2743109	amino acid transporter [Vibrio vulnificus]	-	-	GO:0016021:integral component of membrane;GO:0005886:plasma membrane	GO:0015181:arginine transmembrane transporter activity	gnl|CDD|224198;COG1279, COG1279, Lysine efflux permease [General function prediction only].
1_2438	E2I22_13510	2.0121	7.20106e-15	4.97228e-13	VV2018_chr1_pilon	2752134	2752928	DUF2189 domain-containing protein [Vibrio vulnificus]	-	-	-	-	gnl|CDD|227760;COG5473, COG5473, Predicted integral membrane protein [Function unknown].
1_2472	E2I22_13765	0.576991	5.43193e-05	0.000589673	VV2018_chr1_pilon	2789215	2790498	deacetylase DA1 [Vibrio vulnificus YJ016]	-	GO:0006032:chitin catabolic process;GO:0000272:polysaccharide catabolic process	GO:0005576:extracellular region	GO:0030246:carbohydrate binding;GO:0004099:chitin deacetylase activity;GO:0004553:hydrolase activity, hydrolyzing O-glycosyl compounds	gnl|CDD|223798;COG0726, CDA1, Predicted xylanase/chitin deacetylase [Carbohydrate transport and metabolism].
1_2480	E2I22_13810	0.657839	0.000118445	0.00117662	VV2018_chr1_pilon	2800060	2801232	DUF898 domain-containing protein [Vibrio vulnificus]	-	-	-	-	gnl|CDD|226719;COG4269, COG4269, Predicted membrane protein [Function unknown].
1_2531	E2I22_14125	0.609704	0.0450105	0.144054	VV2018_chr1_pilon	2876301	2878037	assimilatory sulfite reductase (NADPH) hemoprotein subunit [Vibrio vulnificus]	K00381	GO:0019344:cysteine biosynthetic process;GO:0070814:hydrogen sulfide biosynthetic process;GO:0000103:sulfate assimilation	GO:0009337:sulfite reductase complex (NADPH)	GO:0051539:4 iron, 4 sulfur cluster binding;GO:0020037:heme binding;GO:0046872:metal ion binding;GO:0050661:NADP binding;GO:0004783:sulfite reductase (NADPH) activity	gnl|CDD|223233;COG0155, CysI, Sulfite reductase, beta subunit (hemoprotein) [Inorganic ion transport and metabolism].
1_2565	E2I22_14295	0.615958	0.00939219	0.0440534	VV2018_chr1_pilon	2910982	2911986	N-acetyl-gamma-glutamyl-phosphate reductase [Vibrio vulnificus]	K00145	GO:0006526:arginine biosynthetic process	GO:0005737:cytoplasm	GO:0003942:N-acetyl-gamma-glutamyl-phosphate reductase activity;GO:0051287:NAD binding;GO:0046983:protein dimerization activity	gnl|CDD|223081;COG0002, ArgC, Acetylglutamate semialdehyde dehydrogenase [Amino acid transport and metabolism].
1_2584	E2I22_14390	1.51088	1.6897e-06	2.59745e-05	VV2018_chr1_pilon	2934348	2934974	predicted transcriptional regulator [Vibrio vulnificus YJ016]	-	-	-	-	gnl|CDD|225222;COG2345, COG2345, Predicted transcriptional regulator [Transcription].
1_2591	E2I22_14425	1.7019	4.41841e-15	3.1543e-13	VV2018_chr1_pilon	2939362	2939550	bacterioferritin-associated ferredoxin [Vibrio vulnificus YJ016]	-	-	-	-	gnl|CDD|225458;COG2906, Bfd, Bacterioferritin-associated ferredoxin [Inorganic ion transport and metabolism].
1_26	E2I22_16235	0.608124	0.0443965	0.142747	VV2018_chr1_pilon	36521	37357	HesA/MoeB/ThiF family protein [Vibrio vulnificus]	K03148	-	-	-	gnl|CDD|223552;COG0476, ThiF, Dinucleotide-utilizing enzymes involved in molybdopterin and thiamine biosynthesis family 2 [Coenzyme metabolism].
1_262	E2I22_01040	0.538561	1.68471e-13	9.09746e-12	VV2018_chr1_pilon	287022	288983	2',3'-cyclic-nucleotide 2'-phosphodiesterase [Vibrio vulnificus]	K01119	GO:0009166:nucleotide catabolic process	GO:0042597:periplasmic space	GO:0008663:2',3'-cyclic-nucleotide 2'-phosphodiesterase activity;GO:0008254:3'-nucleotidase activity;GO:0046872:metal ion binding;GO:0000166:nucleotide binding	gnl|CDD|223808;COG0737, UshA, 5'-nucleotidase/2',3'-cyclic phosphodiesterase and related esterases [Nucleotide transport and metabolism].
1_2620	E2I22_14570	0.261179	5.16436e-08	1.13293e-06	VV2018_chr1_pilon	2968103	2969194	hypothetical protein Y702_13455 [Vibrio vulnificus BAA87]	-	-	-	-	-
1_2626	E2I22_14600	1.5887	8.4455e-05	0.00086762	VV2018_chr1_pilon	2976553	2976978	HTH-type transcriptional repressor NsrR [Vibrio vulnificus]	K13771	GO:0045892:negative regulation of transcription, DNA-templated	-	GO:0051537:2 iron, 2 sulfur cluster binding;GO:0003700:DNA-binding transcription factor activity;GO:0003690:double-stranded DNA binding;GO:0005506:iron ion binding	gnl|CDD|224870;COG1959, COG1959, Predicted transcriptional regulator [Transcription].
1_2627	E2I22_14605	3.51416	6.41729e-07	1.10325e-05	VV2018_chr1_pilon	2977109	2978293	NO-inducible flavohemoprotein [Vibrio vulnificus]	K05916	GO:0051409:response to nitrosative stress;GO:0009636:response to toxic substance	-	GO:0071949:FAD binding;GO:0020037:heme binding;GO:0046872:metal ion binding;GO:0008941:nitric oxide dioxygenase activity;GO:0019825:oxygen binding;GO:0005344:oxygen carrier activity	gnl|CDD|223948;COG1017, Hmp, Hemoglobin-like flavoprotein [Energy production and conversion].
1_264	E2I22_01050	0.636315	0.00338581	0.0200577	VV2018_chr1_pilon	290189	291097	MULTISPECIES: sulfate adenylyltransferase subunit CysD [Vibrio]	K00957	GO:0070814:hydrogen sulfide biosynthetic process;GO:0000103:sulfate assimilation;GO:0019419:sulfate reduction	-	GO:0005524:ATP binding;GO:0004781:sulfate adenylyltransferase (ATP) activity	gnl|CDD|223253;COG0175, CysH, 3'-phosphoadenosine 5'-phosphosulfate sulfotransferase (PAPS reductase)/FAD synthetase and related enzymes [Amino acid transport and metabolism / Coenzyme metabolism].
1_2643	E2I22_14740	0.595281	4.24857e-09	1.2514e-07	VV2018_chr1_pilon	2996424	2997839	SLC13 family permease [Vibrio vulnificus]	-	-	-	-	gnl|CDD|223547;COG0471, CitT, Di- and tricarboxylate transporters [Inorganic ion transport and metabolism].
1_2655	E2I22_14810	0.617128	5.21867e-07	9.08308e-06	VV2018_chr1_pilon	3008864	3010681	fumarate reductase (quinol) flavoprotein subunit [Vibrio vulnificus]	K00244	GO:0009061:anaerobic respiration;GO:0022900:electron transport chain	-	GO:0050660:flavin adenine dinucleotide binding;GO:0102040:fumarate reductase (menaquinone)	gnl|CDD|223981;COG1053, SdhA, Succinate dehydrogenase/fumarate reductase, flavoprotein subunit [Energy production and conversion].
1_2658	E2I22_14825	0.641105	3.56648e-05	0.000402735	VV2018_chr1_pilon	3011838	3012215	fumarate reductase subunit FrdD [Vibrio vulnificus]	K00247	GO:0006106:fumarate metabolic process	GO:0016021:integral component of membrane;GO:0005886:plasma membrane	-	gnl|CDD|225622;COG3080, FrdD, Fumarate reductase subunit D [Energy production and conversion].
1_2659	E2I22_14830	0.655924	0.000117593	0.00117092	VV2018_chr1_pilon	3012284	3013687	conserved hypothetical protein [Vibrio vulnificus YJ016]	-	-	-	-	gnl|CDD|225177;COG2268, COG2268, Uncharacterized protein conserved in bacteria [Function unknown].
1_2669	E2I22_14880	2.91132	2.28989e-30	8.0375e-28	VV2018_chr1_pilon	3023039	3023554	CpxP family protein [Vibrio vulnificus]	-	-	-	-	gnl|CDD|226203;COG3678, CpxP, P pilus assembly/Cpx signaling pathway, periplasmic inhibitor/zinc-resistance associated protein [Intracellular trafficking and secretion / Cell motility and secretio / Signal transduction mechanisms / Inorganic ion transport and metabolism].
1_2672	E2I22_14895	2.26398	9.05945e-45	6.35973e-42	VV2018_chr1_pilon	3025908	3026516	superoxide dismutase [Vibrio vulnificus]	-	-	-	GO:0046872:metal ion binding;GO:0004784:superoxide dismutase activity	gnl|CDD|223678;COG0605, SodA, Superoxide dismutase [Inorganic ion transport and metabolism].
1_2673	E2I22_14900	1.74133	6.02834e-17	6.04556e-15	VV2018_chr1_pilon	3026624	3027097	tRNA (uridine(34)/cytosine(34)/5-carboxymethylaminomethyluridine(34)-2'-O)-methyltransferase TrmL [Vibrio vulnificus]	-	-	GO:0005737:cytoplasm	GO:0003723:RNA binding;GO:0008757:S-adenosylmethionine-dependent methyltransferase activity;GO:0008175:tRNA methyltransferase activity	gnl|CDD|223297;COG0219, CspR, Predicted rRNA methylase (SpoU class) [Translation, ribosomal structure and biogenesis].
1_2677	E2I22_14920	1.57901	3.16103e-05	0.00036082	VV2018_chr1_pilon	3031083	3032879	protein-disulfide reductase DsbD [Vibrio vulnificus]	-	GO:0045454:cell redox homeostasis;GO:0017004:cytochrome complex assembly	GO:0016021:integral component of membrane;GO:0005886:plasma membrane	GO:0009055:electron transfer activity;GO:0047134:protein-disulfide reductase activity	gnl|CDD|226685;COG4232, COG4232, Thiol:disulfide interchange protein [Posttranslational modification, protein turnover, chaperones / Energy production and conversion].
1_2678	E2I22_14925	0.658802	3.43742e-10	1.20654e-08	VV2018_chr1_pilon	3033066	3033701	response regulator transcription factor [Vibrio vulnificus]	K15852	-	-	-	gnl|CDD|225107;COG2197, CitB, Response regulator containing a CheY-like receiver domain and an HTH DNA-binding domain [Signal transduction mechanisms / Transcription].
1_2680	E2I22_14935	2.04653	2.55972e-19	3.36924e-17	VV2018_chr1_pilon	3034690	3034956	MULTISPECIES: DUF4212 domain-containing protein [Vibrio]	-	-	-	-	gnl|CDD|226777;COG4327, COG4327, Predicted membrane protein [Function unknown].
1_2681	E2I22_14940	1.95137	8.09909e-16	6.82268e-14	VV2018_chr1_pilon	3034969	3036672	cation acetate symporter [Vibrio vulnificus]	-	-	-	-	gnl|CDD|226627;COG4147, DhlC, Predicted symporter [General function prediction only].
1_269		1.54658	9.96933e-07	1.62755e-05	VV2018_chr1_pilon	296228	296332	hypothetical protein [Vibrio vulnificus YJ016]	-	-	-	-	-
1_270	E2I22_01075	1.85561	0.0313653	0.11046	VV2018_chr1_pilon	296372	296869	MULTISPECIES: DUF3299 domain-containing protein [Vibrio]	-	-	-	-	gnl|CDD|226026;COG3495, COG3495, Uncharacterized protein conserved in bacteria [Function unknown].
1_2707	E2I22_15075	0.577333	0.00165295	0.0109815	VV2018_chr1_pilon	3064986	3065726	hypothetical protein [Vibrio vulnificus]	-	-	-	-	-
1_2708	E2I22_15080	0.542348	0.00341137	0.0201524	VV2018_chr1_pilon	3065731	3066216	hypothetical protein [Vibrio vulnificus]	-	-	-	-	-
1_271	E2I22_01080	1.76819	0.0210762	0.0815178	VV2018_chr1_pilon	296874	298133	ABC transporter permease [Vibrio vulnificus]	-	-	-	-	gnl|CDD|223650;COG0577, SalY, ABC-type antimicrobial peptide transport system, permease component [Defense mechanisms].
1_2735	E2I22_15290	1.67178	6.46799e-13	3.24323e-11	VV2018_chr1_pilon	3107367	3108179	class I SAM-dependent methyltransferase [Vibrio vulnificus]	-	-	-	-	gnl|CDD|225852;COG3315, COG3315, O-Methyltransferase involved in polyketide biosynthesis [Secondary metabolites biosynthesis, transport, and catabolism].
1_2741	E2I22_15325	1.52425	4.43576e-06	6.14587e-05	VV2018_chr1_pilon	3113855	3114697	rhomboid family intramembrane serine protease GlpG [Vibrio vulnificus]	-	-	-	-	gnl|CDD|223777;COG0705, COG0705, Membrane associated serine protease [Amino acid transport and metabolism].
1_2742	E2I22_15330	1.60921	1.6424e-06	2.5433e-05	VV2018_chr1_pilon	3114782	3115102	rhodanese-related sulfurtransferase [Vibrio vulnificus YJ016]	K02439	GO:0006071:glycerol metabolic process	GO:0005737:cytoplasm	GO:0004792:thiosulfate sulfurtransferase activity	gnl|CDD|223680;COG0607, PspE, Rhodanese-related sulfurtransferase [Inorganic ion transport and metabolism].
1_2750	E2I22_15370	0.552902	6.23846e-06	8.39502e-05	VV2018_chr1_pilon	3121348	3121569	DUF2492 family protein [Vibrio vulnificus]	-	-	-	-	-
1_2753	E2I22_15390	0.540029	3.01178e-05	0.000345657	VV2018_chr1_pilon	3123902	3124231	DUF2500 domain-containing protein [Vibrio vulnificus]	-	-	-	-	-
1_2756	E2I22_15405	0.620378	0.036919	0.124105	VV2018_chr1_pilon	3126626	3127135	phosphatase [Vibrio vulnificus]	-	-	-	-	gnl|CDD|225297;COG2453, CDC14, Predicted protein-tyrosine phosphatase [Signal transduction mechanisms].
1_2757	E2I22_15410	0.632925	0.00292295	0.0178695	VV2018_chr1_pilon	3127135	3128136	ArsJ-associated glyceraldehyde-3-phosphate dehydrogenase [Vibrio vulnificus]	K00134	GO:0006094:gluconeogenesis;GO:0006096:glycolytic process	GO:0005737:cytoplasm	GO:0004365:glyceraldehyde-3-phosphate dehydrogenase (NAD+) (phosphorylating) activity;GO:0051287:NAD binding;GO:0050661:NADP binding	gnl|CDD|223135;COG0057, GapA, Glyceraldehyde-3-phosphate dehydrogenase/erythrose-4-phosphate dehydrogenase [Carbohydrate transport and metabolism].
1_276	E2I22_01105	1.60601	7.80409e-09	2.1071e-07	VV2018_chr1_pilon	300880	301089	MULTISPECIES: DUF1107 domain-containing protein [Vibrio]	-	-	-	-	-
1_2773	E2I22_15495	1.84442	1.60566e-36	8.45381e-34	VV2018_chr1_pilon	3143145	3145679	class I adenylate cyclase [Vibrio vulnificus]	K05851	GO:0006171:cAMP biosynthetic process	GO:0005737:cytoplasm	GO:0004016:adenylate cyclase activity;GO:0005524:ATP binding	gnl|CDD|225614;COG3072, CyaA, Adenylate cyclase [Nucleotide transport and metabolism].
1_2804		0.550126	3.47304e-07	6.25147e-06	VV2018_chr1_pilon	3180306	3183065	hypothetical protein [Vibrio vulnificus]	-	-	-	-	-
1_32	E2I22_16265	1.6526	2.11201e-10	7.73547e-09	VV2018_chr1_pilon	42661	43854	putative MFS transporter [Vibrio vulnificus]	-	-	-	-	gnl|CDD|225371;COG2814, AraJ, Arabinose efflux permease [Carbohydrate transport and metabolism].
1_330	E2I22_01375	2.99751	0.0362663	0.122507	VV2018_chr1_pilon	352845	353627	DUF547 domain-containing protein [Vibrio vulnificus]	-	-	-	-	-
1_335	E2I22_01400	0.382258	2.17038e-07	4.23223e-06	VV2018_chr1_pilon	359121	359888	SH3 domain-containing protein [Vibrio vulnificus]	-	-	-	-	-
1_338	E2I22_01415	1.95139	9.43734e-24	1.80682e-21	VV2018_chr1_pilon	362066	363025	MULTISPECIES: transcriptional regulator LeuO [Vibrio]	-	GO:0045893:positive regulation of transcription, DNA-templated	GO:0032993:protein-DNA complex	GO:0001216:bacterial-type RNA polymerase transcriptional activator activity, sequence-specific DNA binding;GO:0000976:transcription regulatory region sequence-specific DNA binding	gnl|CDD|223656;COG0583, LysR, Transcriptional regulator [Transcription].
1_34	E2I22_16275	4.9365	0.0241047	0.0906223	VV2018_chr1_pilon	44270	44716	DoxX family protein [Vibrio vulnificus]	-	-	-	-	gnl|CDD|225168;COG2259, COG2259, Predicted membrane protein [Function unknown].
1_35	E2I22_16280	3.71384	0.0357199	0.121849	VV2018_chr1_pilon	44709	45482	DUF2063 domain-containing protein [Vibrio vulnificus]	-	-	-	-	-
1_350	E2I22_01475	0.464661	3.01323e-07	5.64077e-06	VV2018_chr1_pilon	379921	381003	ABC transporter substrate-binding protein [Vibrio vulnificus]	-	-	-	-	gnl|CDD|227009;COG4663, FcbT1, TRAP-type mannitol/chloroaromatic compound transport system, periplasmic component [Secondary metabolites biosynthesis, transport, and catabolism].
1_36	E2I22_16285	4.59814	0.0299283	0.10692	VV2018_chr1_pilon	45494	46369	DUF692 domain-containing protein [Vibrio vulnificus]	-	-	-	-	gnl|CDD|225761;COG3220, COG3220, Uncharacterized protein conserved in bacteria [Function unknown].
1_37	E2I22_16290	4.55181	0.0345251	0.119275	VV2018_chr1_pilon	46487	46747	MULTISPECIES: DUF2282 domain-containing protein [Vibrio]	-	-	-	-	gnl|CDD|227859;COG5572, COG5572, Predicted integral membrane protein [Function unknown].
1_382	E2I22_01635	1.94945	0.0198735	0.0782309	VV2018_chr1_pilon	418331	419698	DegQ family serine endoprotease [Vibrio vulnificus]	K04771	GO:0006508:proteolysis;GO:0051603:proteolysis involved in cellular protein catabolic process	GO:0071575:integral component of external side of plasma membrane;GO:0042597:periplasmic space	GO:0042802:identical protein binding;GO:0008233:peptidase activity;GO:0004252:serine-type endopeptidase activity	gnl|CDD|223343;COG0265, DegQ, Trypsin-like serine proteases, typically periplasmic, contain C-terminal PDZ domain [Posttranslational modification, protein turnover, chaperones].
1_413	E2I22_01800	1.52082	0.00649741	0.0335381	VV2018_chr1_pilon	452107	452505	Mutator mutT protein (7,8-dihydro-8-oxoguanine-triphosphatase) [Vibrio vulnificus CMCP6]	-	-	-	-	gnl|CDD|223568;COG0494, MutT, NTP pyrophosphohydrolases including oxidative damage repair enzymes [DNA replication, recombination, and repair / General function prediction only].
1_418	E2I22_01825	1.96816	0.0175932	0.0711367	VV2018_chr1_pilon	459318	460097	membrane protein [Vibrio vulnificus]	-	-	-	-	gnl|CDD|223802;COG0730, COG0730, Predicted permeases [General function prediction only].
1_44	E2I22_16320	1.81408	0.000235481	0.00211481	VV2018_chr1_pilon	54464	54748	DUF3630 family protein [Vibrio vulnificus]	-	-	-	-	-
1_442		2.66314	6.50307e-08	1.38338e-06	VV2018_chr1_pilon	493034	493174	hypothetical protein VVS222_03177 [Vibrio vulnificus]	-	-	-	-	-
1_457	E2I22_02020	0.583679	5.99928e-09	1.6959e-07	VV2018_chr1_pilon	508943	510277	sigma-54 dependent transcriptional regulator [Vibrio vulnificus YJ016]	-	-	-	-	gnl|CDD|225114;COG2204, AtoC, Response regulator containing CheY-like receiver, AAA-type ATPase, and DNA-binding domains [Signal transduction mechanisms].
1_461	E2I22_02035	1.55442	7.04728e-05	0.000742079	VV2018_chr1_pilon	512324	512635	MULTISPECIES: hypothetical protein [Vibrio]	-	-	-	-	-
1_469	E2I22_02075	0.449743	3.12961e-14	1.91042e-12	VV2018_chr1_pilon	520532	521680	NptA protein [Vibrio vulnificus YJ016]	-	-	-	-	gnl|CDD|224202;COG1283, NptA, Na+/phosphate symporter [Inorganic ion transport and metabolism].
1_495	E2I22_02210	0.600909	4.97536e-19	6.1636e-17	VV2018_chr1_pilon	550814	551137	MULTISPECIES: ribosome-associated translation inhibitor RaiA [Vibrio]	-	GO:0044238:primary metabolic process;GO:0006417:regulation of translation	-	-	gnl|CDD|224461;COG1544, COG1544, Ribosome-associated protein Y (PSrp-1) [Translation, ribosomal structure and biogenesis].
1_499	E2I22_02230	1.66411	0.0221846	0.0854885	VV2018_chr1_pilon	554167	556740	ATP-dependent chaperone ClpB [Vibrio vulnificus]	-	GO:0019538:protein metabolic process;GO:0042026:protein refolding;GO:0009408:response to heat	GO:0005737:cytoplasm	GO:0005524:ATP binding	gnl|CDD|223616;COG0542, clpA, ATP-binding subunits of Clp protease and DnaK/DnaJ chaperones [Posttranslational modification, protein turnover, chaperones].
1_50	E2I22_16350, E2I22_00030	1.60074	7.04129e-06	9.41522e-05	VV2018_chr1_pilon	60586	61578	hypothetical protein [Vibrio vulnificus]	-	-	-	-	-
1_518	E2I22_02355	1.76929	3.51479e-06	5.0184e-05	VV2018_chr1_pilon	582742	583494	copper homeostasis protein CutC [Vibrio vulnificus]	-	GO:0006878:cellular copper ion homeostasis	GO:0005737:cytoplasm	GO:0005507:copper ion binding	gnl|CDD|225684;COG3142, CutC, Uncharacterized protein involved in copper resistance [Inorganic ion transport and metabolism].
1_521	E2I22_02370	1.97825	1.70723e-20	2.56816e-18	VV2018_chr1_pilon	586072	587709	malate synthase A [Vibrio vulnificus]	K01638	GO:0006097:glyoxylate cycle;GO:0006099:tricarboxylic acid cycle	GO:0005737:cytoplasm	GO:0004474:malate synthase activity	gnl|CDD|225135;COG2225, AceB, Malate synthase [Energy production and conversion].
1_522	E2I22_02375	1.71994	1.45258e-18	1.74807e-16	VV2018_chr1_pilon	587837	589150	isocitrate lyase [Vibrio vulnificus]	K01637	GO:0006097:glyoxylate cycle;GO:0006099:tricarboxylic acid cycle	-	GO:0004451:isocitrate lyase activity;GO:0046872:metal ion binding	gnl|CDD|225134;COG2224, AceA, Isocitrate lyase [Energy production and conversion].
1_533	E2I22_02425	1.82644	5.70519e-23	1.00126e-20	VV2018_chr1_pilon	599820	600326	predicted transcriptional regulator [Vibrio vulnificus YJ016]	-	-	-	GO:0051537:2 iron, 2 sulfur cluster binding;GO:0003700:DNA-binding transcription factor activity;GO:0003690:double-stranded DNA binding;GO:0005506:iron ion binding	gnl|CDD|224870;COG1959, COG1959, Predicted transcriptional regulator [Transcription].
1_534	E2I22_02430	1.70337	2.35913e-27	7.0976e-25	VV2018_chr1_pilon	600357	601571	MULTISPECIES: IscS subfamily cysteine desulfurase [Vibrio]	K04487	GO:0044571:[2Fe-2S] cluster assembly	GO:0005737:cytoplasm	GO:0051537:2 iron, 2 sulfur cluster binding;GO:0031071:cysteine desulfurase activity;GO:0046872:metal ion binding;GO:0030170:pyridoxal phosphate binding	gnl|CDD|224029;COG1104, NifS, Cysteine sulfinate desulfinase/cysteine desulfurase and related enzymes [Amino acid transport and metabolism].
1_535	E2I22_02435	1.78817	1.68863e-15	1.31713e-13	VV2018_chr1_pilon	601615	601998	MULTISPECIES: Fe-S cluster assembly scaffold IscU [Vibrio]	-	GO:0016226:iron-sulfur cluster assembly	-	GO:0005506:iron ion binding;GO:0051536:iron-sulfur cluster binding	gnl|CDD|223892;COG0822, IscU, NifU homolog involved in Fe-S cluster formation [Energy production and conversion].
1_536	E2I22_02440	1.56417	4.58975e-13	2.35756e-11	VV2018_chr1_pilon	602071	602394	MULTISPECIES: iron-sulfur cluster assembly protein IscA [Vibrio]	-	GO:0016226:iron-sulfur cluster assembly;GO:0097428:protein maturation by iron-sulfur cluster transfer	-	GO:0005506:iron ion binding;GO:0051536:iron-sulfur cluster binding;GO:0005198:structural molecule activity	gnl|CDD|223393;COG0316, sufA, Fe-S cluster assembly scaffold protein [Posttranslational modification, protein turnover, chaperones].
1_561	E2I22_02565	1.54329	7.46541e-05	0.000784147	VV2018_chr1_pilon	630392	631369	potassium transporter Kef [Vibrio vulnificus]	-	-	-	-	gnl|CDD|224276;COG1357, COG1357, Pentapeptide repeats containing protein [Function unknown].
1_565	E2I22_02585	7.16375	0.0109695	0.0494155	VV2018_chr1_pilon	635745	636335	DedA family protein [Vibrio vulnificus]	-	-	-	-	gnl|CDD|223659;COG0586, DedA, Uncharacterized membrane-associated protein [Function unknown].
1_566	E2I22_02590	5.55534	0.0190491	0.0756932	VV2018_chr1_pilon	636332	637459	hypothetical protein [Vibrio vulnificus]	-	-	-	-	-
1_570	E2I22_02610	4.2136	0.0381461	0.126812	VV2018_chr1_pilon	639289	641031	lysophospholipid acyltransferase family protein [Vibrio vulnificus]	-	-	-	-	gnl|CDD|225717;COG3176, COG3176, Putative hemolysin [General function prediction only].
1_578	E2I22_02830	1.58566	2.53819e-07	4.85948e-06	VV2018_chr1_pilon	647550	648830	dicarboxylate/amino acid:cation symporter [Vibrio vulnificus]	-	-	-	-	gnl|CDD|224220;COG1301, GltP, Na+/H+-dicarboxylate symporters [Energy production and conversion].
1_580	E2I22_02840	1.53979	0.0347406	0.119744	VV2018_chr1_pilon	650372	651541	hypothetical protein [Vibrio vulnificus]	-	-	-	-	-
1_589	E2I22_02885	1.64896	0.0190273	0.075678	VV2018_chr1_pilon	659750	660166	prepilin-type N-terminal cleavage/methylation domain-containing protein [Vibrio vulnificus]	-	-	-	-	gnl|CDD|227302;COG4967, PilV, Tfp pilus assembly protein PilV [Cell motility and secretion / Intracellular trafficking and secretion].
1_59	E2I22_00140	1.70549	0.0304255	0.108328	VV2018_chr1_pilon	80958	81740	MULTISPECIES: bifunctional demethylmenaquinone methyltransferase/2-methoxy-6-polyprenyl-1,4-benzoquinol methylase UbiE [Vibrio]	K03183	GO:0009060:aerobic respiration;GO:0009234:menaquinone biosynthetic process;GO:0006744:ubiquinone biosynthetic process	-	GO:0043333:2-octaprenyl-6-methoxy-1,4-benzoquinone methylase activity;GO:0102955:S-adenosylmethionine:2-demethylmenaquinol-7 methyltransferase activity	gnl|CDD|225136;COG2226, UbiE, Methylase involved in ubiquinone/menaquinone biosynthesis [Coenzyme metabolism].
1_6	E2I22_16100	1.52805	4.50123e-05	0.000496552	VV2018_chr1_pilon	6991	9252	EAL domain-containing protein [Vibrio vulnificus]	-	-	-	-	gnl|CDD|225110;COG2200, Rtn, c-di-GMP phosphodiesterase class I (EAL domain) [Signal transduction mechanisms].
1_60	E2I22_00145	1.86506	0.0163714	0.0674578	VV2018_chr1_pilon	81749	82354	SCP2 domain-containing protein [Vibrio vulnificus]	-	-	-	-	gnl|CDD|225706;COG3165, COG3165, Uncharacterized protein conserved in bacteria [Function unknown].
1_61	E2I22_00150	1.74152	0.0119302	0.0526178	VV2018_chr1_pilon	82351	83985	ubiquinone biosynthesis regulatory protein kinase UbiB [Vibrio vulnificus]	-	GO:0010795:regulation of ubiquinone biosynthetic process;GO:0006744:ubiquinone biosynthetic process	GO:0016021:integral component of membrane;GO:0005886:plasma membrane	GO:0005524:ATP binding;GO:0004672:protein kinase activity	gnl|CDD|223733;COG0661, AarF, Predicted unusual protein kinase [General function prediction only].
1_628	E2I22_03075	2.50682	0.0361287	0.122507	VV2018_chr1_pilon	701033	701776	DNA/RNA endonuclease G [Vibrio vulnificus YJ016]	-	-	-	-	gnl|CDD|224777;COG1864, NUC1, DNA/RNA endonuclease G, NUC1 [Nucleotide transport and metabolism].
1_64	E2I22_00165	1.55076	0.000368896	0.0030952	VV2018_chr1_pilon	84736	85485	twin-arginine translocase subunit TatC [Vibrio vulnificus]	K03118	GO:0065002:intracellular protein transmembrane transport;GO:0043953:protein transport by the Tat complex	GO:0005887:integral component of plasma membrane;GO:0033281:TAT protein transport complex	GO:0009977:proton motive force dependent protein transmembrane transporter activity	gnl|CDD|223876;COG0805, TatC, Sec-independent protein secretion pathway component TatC [Intracellular trafficking and secretion].
1_680	E2I22_03395	0.651936	4.17903e-17	4.29319e-15	VV2018_chr1_pilon	757754	759415	5'-nucleotidase precursor [Vibrio vulnificus YJ016]	K11751	GO:0009166:nucleotide catabolic process	GO:0009279:cell outer membrane	GO:0008253:5'-nucleotidase activity;GO:0046872:metal ion binding;GO:0000166:nucleotide binding	gnl|CDD|223808;COG0737, UshA, 5'-nucleotidase/2',3'-cyclic phosphodiesterase and related esterases [Nucleotide transport and metabolism].
1_694	E2I22_03475	1.65086	2.93372e-13	1.5446e-11	VV2018_chr1_pilon	776060	776695	MULTISPECIES: membrane protein [Vibrio]	-	-	-	-	gnl|CDD|227903;COG5616, COG5616, Predicted integral membrane protein [Function unknown].
1_695	E2I22_03480	1.98012	4.55588e-09	1.31599e-07	VV2018_chr1_pilon	776704	777135	hypothetical protein [Vibrio vulnificus]	-	-	-	-	gnl|CDD|225563;COG3018, COG3018, Uncharacterized protein conserved in bacteria [Function unknown].
1_701	E2I22_03510	1.52301	6.64999e-14	3.83695e-12	VV2018_chr1_pilon	781328	781723	flagellar basal body rod protein FlgB [Vibrio vulnificus]	K02387	GO:0071973:bacterial-type flagellum-dependent cell motility	GO:0030694:bacterial-type flagellum basal body, rod	-	gnl|CDD|224728;COG1815, FlgB, Flagellar basal body protein [Cell motility and secretion].
1_702	E2I22_03515	1.54564	1.53474e-09	4.78839e-08	VV2018_chr1_pilon	781728	782144	MULTISPECIES: flagellar basal body rod protein FlgC [Vibrio]	K02388	-	-	-	gnl|CDD|224474;COG1558, FlgC, Flagellar basal body rod protein [Cell motility and secretion].
1_703	E2I22_03520	1.60458	9.12547e-13	4.46936e-11	VV2018_chr1_pilon	782162	782869	MULTISPECIES: flagellar hook assembly protein FlgD [Vibrio]	K02389	-	-	-	gnl|CDD|224756;COG1843, FlgD, Flagellar hook capping protein [Cell motility and secretion].
1_704	E2I22_03525	1.51015	3.81637e-09	1.14004e-07	VV2018_chr1_pilon	782900	784204	flagellar hook protein FlgE [Vibrio vulnificus]	K02390	-	-	-	gnl|CDD|224663;COG1749, FlgE, Flagellar hook protein FlgE [Cell motility and secretion].
1_705	E2I22_03530	1.58925	4.29822e-08	9.81744e-07	VV2018_chr1_pilon	784446	785195	flagellar basal-body rod protein FlgF [Vibrio vulnificus]	K02391	-	-	-	gnl|CDD|227126;COG4787, FlgF, Flagellar basal body rod protein [Cell motility and secretion].
1_706	E2I22_03535	1.51887	5.92043e-08	1.27881e-06	VV2018_chr1_pilon	785217	786005	MULTISPECIES: flagellar basal-body rod protein FlgG [Vibrio]	K02392	GO:0071973:bacterial-type flagellum-dependent cell motility	GO:0009426:bacterial-type flagellum basal body, distal rod	-	gnl|CDD|227125;COG4786, FlgG, Flagellar basal body rod protein [Cell motility and secretion].
1_707	E2I22_03540	1.52583	1.19326e-05	0.000151386	VV2018_chr1_pilon	786043	786822	flagellar basal body L-ring protein FlgH [Vibrio vulnificus]	K02393	GO:0071973:bacterial-type flagellum-dependent cell motility	GO:0009427:bacterial-type flagellum basal body, distal rod, L ring;GO:0009279:cell outer membrane	GO:0003774:motor activity	gnl|CDD|224974;COG2063, FlgH, Flagellar basal body L-ring protein [Cell motility and secretion].
1_708	E2I22_03545	1.57758	9.25074e-11	3.64151e-09	VV2018_chr1_pilon	786882	787973	MULTISPECIES: flagellar basal body P-ring protein FlgI [Vibrio]	K02394	GO:0071973:bacterial-type flagellum-dependent cell motility	GO:0009428:bacterial-type flagellum basal body, distal rod, P ring;GO:0030288:outer membrane-bounded periplasmic space	GO:0005198:structural molecule activity	gnl|CDD|224620;COG1706, FlgI, Flagellar basal-body P-ring protein [Cell motility and secretion].
1_710	E2I22_03555	1.62083	3.53061e-11	1.4299e-09	VV2018_chr1_pilon	789067	790983	flagellar hook-associated protein FlgK [Vibrio vulnificus]	K02396	-	-	-	gnl|CDD|224176;COG1256, FlgK, Flagellar hook-associated protein [Cell motility and secretion].
1_711	E2I22_03560	1.5904	1.71538e-08	4.22526e-07	VV2018_chr1_pilon	790997	792190	flagellar hook-associated protein FlgL [Vibrio vulnificus]	K02397	-	-	-	gnl|CDD|224263;COG1344, FlgL, Flagellin and related hook-associated proteins [Cell motility and secretion].
1_712	E2I22_03565	1.58645	2.98123e-08	7.13462e-07	VV2018_chr1_pilon	792646	793803	MULTISPECIES: flagellin [Vibrio]	K02406	GO:0044781:bacterial-type flagellum organization;GO:0071973:bacterial-type flagellum-dependent cell motility	GO:0009420:bacterial-type flagellum filament;GO:0005576:extracellular region	GO:0005198:structural molecule activity	gnl|CDD|224263;COG1344, FlgL, Flagellin and related hook-associated proteins [Cell motility and secretion].
1_722		0.448134	2.38995e-15	1.83027e-13	VV2018_chr1_pilon	805510	806532	porin [Vibrio vulnificus]	-	-	-	-	gnl|CDD|225744;COG3203, OmpC, Outer membrane protein (porin) [Cell envelope biogenesis, outer membrane].
1_758	E2I22_03795	0.623956	0.00111507	0.00790685	VV2018_chr1_pilon	843098	843763	hypothetical protein [Vibrio vulnificus]	-	-	-	-	gnl|CDD|225512;COG2964, COG2964, Uncharacterized protein conserved in bacteria [Function unknown].
1_760	E2I22_03805	0.644615	0.000229828	0.00207733	VV2018_chr1_pilon	844209	845615	cation:dicarboxylase symporter family transporter [Vibrio vulnificus]	-	-	-	-	gnl|CDD|224736;COG1823, COG1823, Predicted Na+/dicarboxylate symporter [General function prediction only].
1_824	E2I22_04420	1.57391	4.00947e-08	9.27907e-07	VV2018_chr1_pilon	914567	916039	YdiU family protein [Vibrio vulnificus]	-	-	-	GO:0005524:ATP binding;GO:0000287:magnesium ion binding;GO:0016779:nucleotidyltransferase activity	gnl|CDD|223474;COG0397, COG0397, Uncharacterized conserved protein [Function unknown].
1_831	E2I22_04455	0.256572	3.62918e-23	6.64613e-21	VV2018_chr1_pilon	923281	924279	TRAP-type C4-dicarboxylate transport system, periplasmic component [Vibrio vulnificus YJ016]	K11688	GO:0015740:C4-dicarboxylate transport;GO:0055085:transmembrane transport	GO:0030288:outer membrane-bounded periplasmic space	-	gnl|CDD|224553;COG1638, DctP, TRAP-type C4-dicarboxylate transport system, periplasmic component [Carbohydrate transport and metabolism].
1_864		0.346733	0.000258309	0.00229052	VV2018_chr1_pilon	965505	966032	hypothetical protein [Vibrio vulnificus]	-	-	-	-	-
1_865		0.188054	3.07263e-16	2.87598e-14	VV2018_chr1_pilon	966407	966796	DUF4279 domain-containing protein [Vibrio vulnificus]	-	-	-	-	-
1_866		0.205544	3.48542e-17	3.67014e-15	VV2018_chr1_pilon	967038	967250	putative rhs-related protein [Vibrio vulnificus]	-	-	-	-	-
1_867		0.327418	2.43596e-07	4.68505e-06	VV2018_chr1_pilon	967398	967853	hypothetical protein [Vibrio vulnificus]	-	-	-	-	-
1_868		0.185325	1.2545e-14	8.12917e-13	VV2018_chr1_pilon	967872	971435	tRNA(Glu)-specific nuclease WapA precursor [Vibrio vulnificus]	-	-	-	-	gnl|CDD|225750;COG3209, RhsA, Rhs family protein [Cell envelope biogenesis, outer membrane].
1_869		0.200225	1.01826e-11	4.42154e-10	VV2018_chr1_pilon	971454	978488	LamG domain-containing protein [Vibrio vulnificus]	-	-	-	-	-
1_87	E2I22_00280	0.64674	1.16554e-11	5.00946e-10	VV2018_chr1_pilon	113156	114784	phosphoenolpyruvate carboxykinase (ATP) [Vibrio vulnificus]	K01610	GO:0006094:gluconeogenesis	GO:0005737:cytoplasm	GO:0005524:ATP binding;GO:0046872:metal ion binding;GO:0004612:phosphoenolpyruvate carboxykinase (ATP) activity	gnl|CDD|224779;COG1866, PckA, Phosphoenolpyruvate carboxykinase (ATP) [Energy production and conversion].
1_905	E2I22_05020	0.509686	0.000305921	0.00266227	VV2018_chr1_pilon	1023424	1024860	Na+/H+ antiporter NhaC [Vibrio vulnificus]	-	-	-	-	gnl|CDD|224671;COG1757, NhaC, Na+/H+ antiporter [Energy production and conversion].
1_919	E2I22_05085	1.75232	2.16552e-16	2.07299e-14	VV2018_chr1_pilon	1038411	1039292	OmpA family protein [Vibrio vulnificus]	-	GO:0097588:archaeal or bacterial-type flagellum-dependent cell motility	GO:0009279:cell outer membrane;GO:0016021:integral component of membrane;GO:0005886:plasma membrane	-	gnl|CDD|225439;COG2885, OmpA, Outer membrane protein and related peptidoglycan-associated (lipo)proteins [Cell envelope biogenesis, outer membrane].
1_973	E2I22_05380	0.533649	5.92347e-10	2.02843e-08	VV2018_chr1_pilon	1094885	1095397	glycine cleavage system regulatory protein [Vibrio vulnificus YJ016]	-	-	-	-	gnl|CDD|225337;COG2716, GcvR, Glycine cleavage system regulatory protein [Amino acid transport and metabolism].
1_983	E2I22_05430	0.58421	2.59106e-07	4.93826e-06	VV2018_chr1_pilon	1107348	1108772	ammonia-forming nitrite reductase cytochrome c552 subunit [Vibrio vulnificus]	K03385	GO:0042128:nitrate assimilation	GO:0042597:periplasmic space	GO:0005509:calcium ion binding;GO:0020037:heme binding;GO:0005506:iron ion binding;GO:0042279:nitrite reductase (cytochrome, ammonia-forming) activity	gnl|CDD|225840;COG3303, NrfA, Formate-dependent nitrite reductase, periplasmic cytochrome c552 subunit [Inorganic ion transport and metabolism].
1_984	E2I22_05435	0.608993	1.43792e-05	0.000179186	VV2018_chr1_pilon	1109224	1109811	cytochrome c nitrite reductase pentaheme subunit [Vibrio vulnificus]	-	-	-	-	-
1_985	E2I22_05440	0.655413	1.346e-05	0.000169234	VV2018_chr1_pilon	1109813	1110499	formate-dependent nitrite reductase complex, Fe-S protein [Vibrio vulnificus YJ016]	-	-	-	GO:0051539:4 iron, 4 sulfur cluster binding;GO:0046872:metal ion binding;GO:0016491:oxidoreductase activity	gnl|CDD|223514;COG0437, HybA, Fe-S-cluster-containing hydrogenase components 1 [Energy production and conversion].
2_1000		0.555203	0.00309763	0.0186389	VV2018_chr2_pilon	1191188	1192414	carbohydrate ABC transporter substrate-binding protein [Vibrio vulnificus]	-	-	-	-	gnl|CDD|224567;COG1653, UgpB, ABC-type sugar transport system, periplasmic component [Carbohydrate transport and metabolism].
2_1008	E2I22_17585	1.62785	1.69708e-20	2.56816e-18	VV2018_chr2_pilon	1199745	1199939	hypothetical protein [Vibrio vulnificus]	-	-	-	-	-
2_1014	E2I22_17635	0.103096	0.00115048	0.00813057	VV2018_chr2_pilon	1204753	1205805	acyltransferase [Vibrio vulnificus]	-	-	-	-	gnl|CDD|225813;COG3274, COG3274, Predicted O-acyltransferase [General function prediction only].
2_1018	E2I22_17655	1.70601	0.0238308	0.0900245	VV2018_chr2_pilon	1208539	1209402	DMT family transporter [Vibrio vulnificus]	-	-	-	-	gnl|CDD|223769;COG0697, RhaT, Permeases of the drug/metabolite transporter (DMT) superfamily [Carbohydrate transport and metabolism / Amino acid transport and metabolism / General function prediction only].
2_1033	E2I22_17730	1.76686	7.11604e-09	1.9639e-07	VV2018_chr2_pilon	1223388	1223636	transcriptional antiterminator [Vibrio vulnificus]	-	-	-	-	gnl|CDD|226934;COG4568, Rof, Transcriptional antiterminator [Transcription].
2_1039	E2I22_17760	2.89117	0.00417098	0.0236768	VV2018_chr2_pilon	1232211	1232558	DUF3316 domain-containing protein [Vibrio vulnificus]	-	-	-	-	-
2_104	E2I22_20735	0.542763	0.00119784	0.00840882	VV2018_chr2_pilon	131725	132753	acyltransferase [Vibrio vulnificus]	-	-	-	-	gnl|CDD|226122;COG3594, NolL, Fucose 4-O-acetylase and related acetyltransferases [Carbohydrate transport and metabolism].
2_1048	E2I22_17805	2.32495	0.00899796	0.0428242	VV2018_chr2_pilon	1244668	1245363	response regulator [Vibrio vulnificus]	K07665	GO:0000160:phosphorelay signal transduction system;GO:0006355:regulation of transcription, DNA-templated	-	GO:0003677:DNA binding	gnl|CDD|223816;COG0745, OmpR, Response regulators consisting of a CheY-like receiver domain and a winged-helix DNA-binding domain [Signal transduction mechanisms / Transcription].
2_1072	E2I22_17915	2.03218	6.31008e-10	2.14339e-08	VV2018_chr2_pilon	1271773	1273929	TonB-dependent receptor [Vibrio vulnificus]	-	-	-	-	gnl|CDD|224544;COG1629, CirA, Outer membrane receptor proteins, mostly Fe transport [Inorganic ion transport and metabolism].
2_1089	E2I22_18000	0.431193	0.00761806	0.0377497	VV2018_chr2_pilon	1290709	1292676	MBL fold metallo-hydrolase [Vibrio vulnificus]	-	-	-	-	gnl|CDD|224926;COG2015, COG2015, Alkyl sulfatase and related hydrolases [Secondary metabolites biosynthesis, transport, and catabolism].
2_1100	E2I22_18055	0.407363	1.7371e-05	0.000211465	VV2018_chr2_pilon	1301743	1302471	hypothetical protein [Vibrio vulnificus]	-	-	-	-	-
2_1103	E2I22_18070	0.560103	0.0175984	0.0711367	VV2018_chr2_pilon	1303452	1304300	AraC-type DNA-binding domain-containing protein [Vibrio vulnificus YJ016]	-	-	-	-	gnl|CDD|225117;COG2207, AraC, AraC-type DNA-binding domain-containing proteins [Transcription].
2_1119	E2I22_18155	0.526	0.0438495	0.14142	VV2018_chr2_pilon	1319846	1321033	mannonate dehydratase [Vibrio vulnificus]	K01686	GO:0006064:glucuronate catabolic process	-	GO:0008927:mannonate dehydratase activity	gnl|CDD|224231;COG1312, UxuA, D-mannonate dehydratase [Carbohydrate transport and metabolism].
2_1120	E2I22_18160	0.600645	1.27425e-10	4.83526e-09	VV2018_chr2_pilon	1321163	1321954	MULTISPECIES: FCD domain-containing protein [Vibrio]	-	GO:0006351:transcription, DNA-templated	-	GO:0003677:DNA binding;GO:0003700:DNA-binding transcription factor activity	gnl|CDD|225097;COG2186, FadR, Transcriptional regulators [Transcription].
2_1136	E2I22_18240	0.295651	0.0273035	0.0995691	VV2018_chr2_pilon	1338109	1338585	PTS ascorbate transporter subunit IIA [Vibrio vulnificus]	K02821	-	-	-	gnl|CDD|224676;COG1762, PtsN, Phosphotransferase system mannitol/fructose-specific IIA domain (Ntr-type) [Carbohydrate transport and metabolism / Signal transduction mechanisms].
2_115	E2I22_20790	0.62617	0.0101713	0.0468498	VV2018_chr2_pilon	142598	143071	type II secretion system protein [Vibrio vulnificus]	-	-	-	-	gnl|CDD|225076;COG2165, PulG, Type II secretory pathway, pseudopilin PulG [Cell motility and secretion / Intracellular trafficking and secretion].
2_1172	E2I22_18420	0.506757	9.93946e-06	0.000128997	VV2018_chr2_pilon	1387964	1388692	LuxR family transcriptional regulator [Vibrio vulnificus BAA87]	-	-	-	-	gnl|CDD|225360;COG2771, CsgD, DNA-binding HTH domain-containing proteins [Transcription].
2_1182	E2I22_18485	2.0012	7.37952e-07	1.24829e-05	VV2018_chr2_pilon	1399937	1401535	chaperonin GroEL [Vibrio vulnificus]	K04077	GO:0042026:protein refolding	GO:0005737:cytoplasm	GO:0005524:ATP binding;GO:0051082:unfolded protein binding	gnl|CDD|223535;COG0459, GroL, Chaperonin GroEL (HSP60 family) [Posttranslational modification, protein turnover, chaperones].
2_1194	E2I22_18545	0.432373	4.10825e-08	9.45572e-07	VV2018_chr2_pilon	1414138	1416561	collagenase [Vibrio vulnificus]	-	GO:0030574:collagen catabolic process	GO:0005576:extracellular region	GO:0004222:metalloendopeptidase activity;GO:0008270:zinc ion binding	-
2_1212	E2I22_18635	0.401759	0.00178088	0.0116839	VV2018_chr2_pilon	1436481	1436987	purine-binding chemotaxis protein CheW [Vibrio vulnificus]	K03408	-	-	-	gnl|CDD|223905;COG0835, CheW, Chemotaxis signal transduction protein [Cell motility and secretion / Signal transduction mechanisms].
2_1226	E2I22_18705	1.60242	4.90713e-07	8.57629e-06	VV2018_chr2_pilon	1453116	1455044	response regulator [Vibrio vulnificus]	-	-	-	-	gnl|CDD|223715;COG0642, BaeS, Signal transduction histidine kinase [Signal transduction mechanisms].
2_1229	E2I22_18720	2.70741	0.00819606	0.0398635	VV2018_chr2_pilon	1456295	1456540	DUF2798 domain-containing protein [Vibrio vulnificus]	-	-	-	-	-
2_1231	E2I22_18730	2.27465	0.033677	0.11694	VV2018_chr2_pilon	1457696	1458349	hypothetical protein VV1062A_03752 [Vibrio vulnificus]	-	-	-	-	-
2_1235	E2I22_18750	2.46437	0.00746876	0.0372289	VV2018_chr2_pilon	1461091	1462425	hypothetical protein [Vibrio vulnificus]	-	-	-	-	-
2_1236	E2I22_18755	2.30651	0.00400173	0.0229636	VV2018_chr2_pilon	1462426	1463529	sensor histidine kinase [Vibrio vulnificus]	-	-	-	-	gnl|CDD|225519;COG2972, COG2972, Predicted signal transduction protein with a C-terminal ATPase domain [Signal transduction mechanisms].
2_1237	E2I22_18760	2.16627	0.00697013	0.0352017	VV2018_chr2_pilon	1463529	1464296	chemotaxis protein CheY [Vibrio vulnificus]	-	GO:0000160:phosphorelay signal transduction system	-	GO:0003677:DNA binding	gnl|CDD|225818;COG3279, LytT, Response regulator of the LytR/AlgR family [Transcription / Signal transduction mechanisms].
2_1257		0.655336	0.000394535	0.00327122	VV2018_chr2_pilon	1484932	1485045	hypothetical protein VVMO6_03021 [Vibrio vulnificus MO6-24/O]	-	-	-	-	-
2_1258	E2I22_18855	0.618193	0.00333562	0.0197882	VV2018_chr2_pilon	1485252	1486271	fucose 4-O-acetylase [Vibrio vulnificus]	-	-	-	-	gnl|CDD|225813;COG3274, COG3274, Predicted O-acyltransferase [General function prediction only].
2_1266	E2I22_18895	1.73301	1.03871e-06	1.68272e-05	VV2018_chr2_pilon	1493353	1494549	GGDEF domain-containing protein [Vibrio vulnificus]	-	-	-	-	gnl|CDD|225109;COG2199, COG2199, c-di-GMP synthetase (diguanylate cyclase, GGDEF domain) [Signal transduction mechanisms].
2_1283		4.0004	5.37206e-13	2.72616e-11	VV2018_chr2_pilon	1524255	1524746	hypothetical protein [Vibrio vulnificus]	-	-	-	-	-
2_1285		1.78766	1.44588e-06	2.2724e-05	VV2018_chr2_pilon	1525347	1526129	Crp/Fnr family transcriptional regulator [Vibrio vulnificus]	-	-	-	-	gnl|CDD|223736;COG0664, Crp, cAMP-binding proteins - catabolite gene activator and regulatory subunit of cAMP-dependent protein kinases [Signal transduction mechanisms].
2_1288	E2I22_18995	0.594919	2.14765e-08	5.22885e-07	VV2018_chr2_pilon	1529070	1529519	copper chaperone PCu(A)C [Vibrio vulnificus]	-	-	-	-	gnl|CDD|225403;COG2847, COG2847, Copper(I)-binding protein [Inorganic ion transport and metabolism].
2_1292	E2I22_19025	1.57311	0.00172856	0.0113939	VV2018_chr2_pilon	1532087	1534795	HTH-type transcriptional regulator MalT [Vibrio vulnificus]	-	GO:0005975:carbohydrate metabolic process;GO:0045913:positive regulation of carbohydrate metabolic process;GO:0045893:positive regulation of transcription, DNA-templated	-	GO:0005524:ATP binding;GO:0003677:DNA binding;GO:0003700:DNA-binding transcription factor activity	gnl|CDD|225461;COG2909, MalT, ATP-dependent transcriptional regulator [Transcription].
2_13	E2I22_20275	1.66329	0.000450476	0.00364886	VV2018_chr2_pilon	25964	26239	N-acetyltransferase [Vibrio vulnificus]	-	-	-	-	gnl|CDD|225261;COG2388, COG2388, Predicted acetyltransferase [General function prediction only].
2_1320	E2I22_19160	1.7909	0.000228755	0.00207207	VV2018_chr2_pilon	1571800	1572612	transporter substrate-binding domain-containing protein [Vibrio vulnificus]	-	-	-	-	-
2_1322	E2I22_19170	0.626396	0.00601066	0.0315306	VV2018_chr2_pilon	1574108	1574764	response regulator [Vibrio vulnificus]	-	-	-	-	gnl|CDD|223816;COG0745, OmpR, Response regulators consisting of a CheY-like receiver domain and a winged-helix DNA-binding domain [Signal transduction mechanisms / Transcription].
2_1323	E2I22_19175	0.520575	0.00105435	0.00755256	VV2018_chr2_pilon	1574883	1575974	GGDEF domain-containing protein [Vibrio vulnificus]	-	-	-	-	gnl|CDD|225109;COG2199, COG2199, c-di-GMP synthetase (diguanylate cyclase, GGDEF domain) [Signal transduction mechanisms].
2_1324	E2I22_19180	0.395103	2.72526e-07	5.14745e-06	VV2018_chr2_pilon	1575989	1576450	oxidoreductase [Vibrio vulnificus]	-	-	-	-	gnl|CDD|226429;COG3915, COG3915, Uncharacterized protein conserved in bacteria [Function unknown].
2_1329	E2I22_19200	0.460772	0.00942852	0.0440861	VV2018_chr2_pilon	1580922	1581941	maltose/maltodextrin ABC transporter [Vibrio vulnificus]	-	-	-	-	gnl|CDD|224096;COG1175, UgpA, ABC-type sugar transport systems, permease components [Carbohydrate transport and metabolism].
2_1347	E2I22_19295	1.62736	0.0126781	0.0553942	VV2018_chr2_pilon	1607916	1609256	MATE family efflux transporter [Vibrio vulnificus]	-	-	-	-	gnl|CDD|223608;COG0534, NorM, Na+-driven multidrug efflux pump [Defense mechanisms].
2_1351	E2I22_19315	0.665565	0.00887983	0.0424539	VV2018_chr2_pilon	1612289	1612579	DUF1778 domain-containing protein [Vibrio vulnificus]	-	-	-	-	gnl|CDD|226860;COG4453, COG4453, Uncharacterized protein conserved in bacteria [Function unknown].
2_1379	E2I22_19435	2.62444	0.0196471	0.07763	VV2018_chr2_pilon	1648951	1649706	siderophore ferric iron reductase [Vibrio vulnificus]	-	-	-	-	-
2_1389	E2I22_19495	0.613759	0.0112927	0.050556	VV2018_chr2_pilon	1661962	1662801	AraC family transcriptional regulator [Vibrio vulnificus]	-	-	-	-	gnl|CDD|225117;COG2207, AraC, AraC-type DNA-binding domain-containing proteins [Transcription].
2_1403	E2I22_19560	0.391891	8.62269e-10	2.8374e-08	VV2018_chr2_pilon	1681454	1682287	xanthosine phosphorylase [Vibrio vulnificus]	K03815	GO:0006161:deoxyguanosine catabolic process;GO:0006149:deoxyinosine catabolic process;GO:0046115:guanosine catabolic process;GO:0006148:inosine catabolic process;GO:0015949:nucleobase-containing small molecule interconversion;GO:0055086:nucleobase-containing small molecule metabolic process;GO:0034214:protein hexamerization;GO:0006152:purine nucleoside catabolic process;GO:1903228:xanthosine cata…	GO:0005737:cytoplasm	GO:0047975:guanosine phosphorylase activity;GO:0042802:identical protein binding;GO:0047724:inosine nucleosidase activity;GO:0004731:purine-nucleoside phosphorylase activity	gnl|CDD|223084;COG0005, Pnp, Purine nucleoside phosphorylase [Nucleotide transport and metabolism].
2_1405	E2I22_19570	0.116638	1.4426e-07	2.89345e-06	VV2018_chr2_pilon	1683378	1685525	collagenase [Vibrio vulnificus]	-	-	-	-	-
2_1416	E2I22_19625	0.368748	0.037927	0.126184	VV2018_chr2_pilon	1695216	1695968	hypothetical protein [Vibrio vulnificus]	-	-	-	-	gnl|CDD|226790;COG4340, COG4340, Uncharacterized protein conserved in bacteria [Function unknown].
2_1420	E2I22_19645	1.67721	0.00923979	0.0435812	VV2018_chr2_pilon	1699933	1701033	DUF4056 domain-containing protein [Vibrio vulnificus]	-	-	-	-	-
2_1421	E2I22_19650	1.62408	0.0287518	0.103772	VV2018_chr2_pilon	1701040	1702155	membrane protein [Vibrio vulnificus]	-	-	-	-	-
2_1422	E2I22_19655	1.84754	0.000372756	0.00312137	VV2018_chr2_pilon	1702159	1703007	hypothetical protein [Vibrio vulnificus]	-	-	-	-	-
2_1425	E2I22_19665	0.376615	0.000126859	0.00123974	VV2018_chr2_pilon	1703917	1704231	hypothetical protein [Vibrio vulnificus]	-	-	-	-	-
2_1431	E2I22_19695	0.528154	0.000107008	0.00107313	VV2018_chr2_pilon	1709722	1710477	helix-turn-helix transcriptional regulator [Vibrio vulnificus]	-	-	-	-	gnl|CDD|225360;COG2771, CsgD, DNA-binding HTH domain-containing proteins [Transcription].
2_1438		1.84244	0.012373	0.0543998	VV2018_chr2_pilon	1721413	1722486	sensor domain-containing diguanylate cyclase [Vibrio vulnificus]	-	-	-	-	gnl|CDD|225109;COG2199, COG2199, c-di-GMP synthetase (diguanylate cyclase, GGDEF domain) [Signal transduction mechanisms].
2_1449	E2I22_19785	1.73945	0.0204165	0.0798538	VV2018_chr2_pilon	1735247	1735882	NAD(P)-dependent oxidoreductase [Vibrio vulnificus]	-	-	-	-	gnl|CDD|225462;COG2910, COG2910, Putative NADH-flavin reductase [General function prediction only].
2_1452	E2I22_19800	0.620731	0.000574888	0.00449245	VV2018_chr2_pilon	1737796	1738713	transcriptional regulator [Vibrio vulnificus MO6-24/O]	-	-	-	-	gnl|CDD|223656;COG0583, LysR, Transcriptional regulator [Transcription].
2_1479	E2I22_19975	0.410791	6.99541e-20	9.82156e-18	VV2018_chr2_pilon	1769464	1770663	DUF3103 family protein [Vibrio vulnificus]	-	-	-	-	-
2_1482	E2I22_19990	2.50386	0.000783361	0.00582953	VV2018_chr2_pilon	1772317	1773240	DMT family transporter [Vibrio vulnificus]	-	-	-	-	gnl|CDD|223769;COG0697, RhaT, Permeases of the drug/metabolite transporter (DMT) superfamily [Carbohydrate transport and metabolism / Amino acid transport and metabolism / General function prediction only].
2_1495	E2I22_20065	2.05429	0.0142767	0.0608637	VV2018_chr2_pilon	1786238	1786582	hypothetical protein VVATL9824_03933 [Vibrio vulnificus]	-	-	-	-	-
2_1498	E2I22_20080	0.621526	1.15551e-06	1.83661e-05	VV2018_chr2_pilon	1790585	1791778	MULTISPECIES: glycine C-acetyltransferase [Vibrio]	K00639	GO:0009058:biosynthetic process;GO:0019518:L-threonine catabolic process to glycine	-	GO:0008890:glycine C-acetyltransferase activity;GO:0030170:pyridoxal phosphate binding	gnl|CDD|223234;COG0156, BioF, 7-keto-8-aminopelargonate synthetase and related enzymes [Coenzyme metabolism].
2_1499	E2I22_20085	0.653074	2.92593e-05	0.000338572	VV2018_chr2_pilon	1791837	1792868	MULTISPECIES: L-threonine 3-dehydrogenase [Vibrio]	K00060	GO:0019518:L-threonine catabolic process to glycine	GO:0005737:cytoplasm	GO:0008743:L-threonine 3-dehydrogenase activity;GO:0008270:zinc ion binding	gnl|CDD|223991;COG1063, Tdh, Threonine dehydrogenase and related Zn-dependent dehydrogenases [Amino acid transport and metabolism / General function prediction only].
2_1500	E2I22_20100	1.84873	0.0447968	0.143705	VV2018_chr2_pilon	1792948	1793448	hypothetical protein [Vibrio vulnificus]	-	-	-	-	-
2_1510		0.443311	0.0101241	0.0468086	VV2018_chr2_pilon	1800132	1800755	hypothetical protein [Vibrio vulnificus]	-	-	-	-	-
2_1521	E2I22_20205	1.86371	0.0318477	0.111785	VV2018_chr2_pilon	1810822	1811982	EAL domain-containing protein [Vibrio vulnificus]	-	-	-	-	gnl|CDD|225110;COG2200, Rtn, c-di-GMP phosphodiesterase class I (EAL domain) [Signal transduction mechanisms].
2_1522	E2I22_20210	1.60942	0.00750356	0.0373582	VV2018_chr2_pilon	1811975	1815628	transporter substrate-binding domain-containing protein [Vibrio vulnificus]	-	-	-	-	gnl|CDD|223715;COG0642, BaeS, Signal transduction histidine kinase [Signal transduction mechanisms].
2_155	E2I22_21000	1.57072	0.00151726	0.0102415	VV2018_chr2_pilon	186085	187248	D-alanyl-D-alanine carboxypeptidase DacA precursor [Vibrio vulnificus]	K07258	-	-	-	gnl|CDD|224600;COG1686, DacC, D-alanyl-D-alanine carboxypeptidase [Cell envelope biogenesis, outer membrane].
2_166	E2I22_21060	0.589602	2.27401e-08	5.50467e-07	VV2018_chr2_pilon	200129	202501	MULTISPECIES: phosphoenolpyruvate synthase [Vibrio]	K01007	GO:0006094:gluconeogenesis;GO:0006090:pyruvate metabolic process	-	GO:0005524:ATP binding;GO:0046872:metal ion binding;GO:0008986:pyruvate, water dikinase activity	gnl|CDD|223647;COG0574, PpsA, Phosphoenolpyruvate synthase/pyruvate phosphate dikinase [Carbohydrate transport and metabolism].
2_169	E2I22_21075	0.238977	2.00206e-05	0.000240934	VV2018_chr2_pilon	204633	205862	endo-1,4-beta-xylanase [Vibrio vulnificus]	-	-	-	-	gnl|CDD|227271;COG4935, COG4935, Regulatory P domain of the subtilisin-like proprotein convertases and other proteases [Posttranslational modification, protein turnover, chaperones].
2_170	E2I22_21080	0.158151	1.08899e-14	7.28068e-13	VV2018_chr2_pilon	205910	206578	hypothetical protein VV93_v1c35250 [Vibrio vulnificus]	-	-	-	-	-
2_179	E2I22_21125	0.368001	2.90878e-27	8.16786e-25	VV2018_chr2_pilon	215990	217138	L-threonine dehydrogenase [Vibrio vulnificus]	K13954	-	-	GO:0004022:alcohol dehydrogenase (NAD) activity;GO:0008743:L-threonine 3-dehydrogenase activity;GO:0046872:metal ion binding	gnl|CDD|224371;COG1454, EutG, Alcohol dehydrogenase, class IV [Energy production and conversion].
2_188	E2I22_21165	1.70629	0.0333611	0.11613	VV2018_chr2_pilon	223783	226833	efflux RND transporter permease subunit [Vibrio vulnificus]	-	-	-	-	gnl|CDD|223911;COG0841, AcrB, Cation/multidrug efflux pump [Defense mechanisms].
2_208	E2I22_21260	0.631585	0.000130777	0.00127213	VV2018_chr2_pilon	249642	249962	cytochrome c [Vibrio vulnificus]	-	-	-	-	gnl|CDD|225418;COG2863, COG2863, Cytochrome c553 [Energy production and conversion].
2_218	E2I22_21310	0.61371	0.043741	0.14142	VV2018_chr2_pilon	258820	259806	Ribose ABC transport system, permease protein RbsC [Vibrio vulnificus]	K10440	GO:0008643:carbohydrate transport	GO:0016021:integral component of membrane;GO:0005886:plasma membrane	GO:0022857:transmembrane transporter activity	gnl|CDD|224093;COG1172, AraH, Ribose/xylose/arabinose/galactoside ABC-type transport systems, permease components [Carbohydrate transport and metabolism].
2_219	E2I22_21315	0.653764	0.00910984	0.0431616	VV2018_chr2_pilon	259882	260760	ribose ABC transporter substrate-binding protein RbsB [Vibrio vulnificus]	K10439	GO:0008643:carbohydrate transport	GO:0042597:periplasmic space	-	gnl|CDD|224791;COG1879, RbsB, ABC-type sugar transport system, periplasmic component [Carbohydrate transport and metabolism].
2_227	E2I22_21360	1.53151	0.000642007	0.00492556	VV2018_chr2_pilon	269721	270641	RsbT co-antagonist protein RsbRA [Vibrio vulnificus]	-	-	-	-	gnl|CDD|224285;COG1366, SpoIIAA, Anti-anti-sigma regulatory factor (antagonist of anti-sigma factor) [Signal transduction mechanisms].
2_228	E2I22_21365	2.92558	0.00333382	0.0197882	VV2018_chr2_pilon	270644	270997	STAS domain-containing protein [Vibrio vulnificus]	-	-	-	-	gnl|CDD|224285;COG1366, SpoIIAA, Anti-anti-sigma regulatory factor (antagonist of anti-sigma factor) [Signal transduction mechanisms].
2_235	E2I22_21400	0.148883	1.42699e-09	4.48542e-08	VV2018_chr2_pilon	281126	284986	hypothetical protein FORC36_3473 [Vibrio vulnificus]	-	-	-	-	-
2_236	E2I22_21405	0.304631	4.21444e-22	7.10048e-20	VV2018_chr2_pilon	285507	286358	MULTISPECIES: LysR family transcriptional regulator [Vibrio]	-	-	-	-	gnl|CDD|223656;COG0583, LysR, Transcriptional regulator [Transcription].
2_238		0.0656793	9.08696e-08	1.86704e-06	VV2018_chr2_pilon	287002	287217	Flp family type IVb pilin [Vibrio vulnificus]	K02651	-	-	-	gnl|CDD|226366;COG3847, Flp, Flp pilus assembly protein, pilin Flp [Intracellular trafficking and secretion].
2_239	E2I22_21420	0.0773919	0.000248399	0.0022258	VV2018_chr2_pilon	287236	288054	pilus assembly protein CpaB [Vibrio vulnificus]	-	-	-	-	-
2_240	E2I22_21425	0.100083	2.08238e-07	4.07952e-06	VV2018_chr2_pilon	288057	289382	general secretion pathway protein GspD [Vibrio vulnificus]	-	-	-	-	gnl|CDD|227299;COG4964, CpaC, Flp pilus assembly protein, secretin CpaC [Intracellular trafficking and secretion].
2_241	E2I22_21430	0.12746	1.17445e-09	3.76886e-08	VV2018_chr2_pilon	289382	289843	hypothetical protein [Vibrio vulnificus]	-	-	-	-	-
2_242	E2I22_21435	0.0936018	6.79422e-08	1.43805e-06	VV2018_chr2_pilon	289843	291045	type II/IV secretion system ATPase TadZ/CpaE, associated with Flp pilus assembly [Vibrio vulnificus]	-	-	-	-	gnl|CDD|227298;COG4963, CpaE, Flp pilus assembly protein, ATPase CpaE [Intracellular trafficking and secretion].
2_243	E2I22_21440	0.0814906	7.73154e-11	3.07219e-09	VV2018_chr2_pilon	291042	292307	CpaF family protein [Vibrio vulnificus]	-	-	-	-	gnl|CDD|227297;COG4962, CpaF, Flp pilus assembly protein, ATPase CpaF [Intracellular trafficking and secretion].
2_244	E2I22_21445	0.11225	5.73675e-06	7.8452e-05	VV2018_chr2_pilon	292304	293221	pilus assembly protein TadB [Vibrio vulnificus]	-	-	-	-	gnl|CDD|227300;COG4965, TadB, Flp pilus assembly protein TadB [Intracellular trafficking and secretion].
2_245	E2I22_21450	0.0905533	0.000432912	0.00352012	VV2018_chr2_pilon	293218	294096	type II secretion system F family protein [Vibrio vulnificus]	-	-	-	-	gnl|CDD|224975;COG2064, TadC, Flp pilus assembly protein TadC [Cell motility and secretion / Intracellular trafficking and secretion].
2_246	E2I22_21455	0.119926	8.33849e-08	1.7387e-06	VV2018_chr2_pilon	294089	295219	tetratricopeptide repeat protein [Vibrio vulnificus]	-	-	-	-	gnl|CDD|223533;COG0457, NrfG, FOG: TPR repeat [General function prediction only].
2_247	E2I22_21460	0.1492	9.53559e-09	2.54202e-07	VV2018_chr2_pilon	295216	295743	pilus assembly protein [Vibrio vulnificus]	-	-	-	-	-
2_248	E2I22_21465	0.231556	1.68386e-08	4.18145e-07	VV2018_chr2_pilon	295733	296314	pilus assembly protein TadF [Vibrio vulnificus]	-	-	-	-	-
2_249	E2I22_21470	0.15096	8.81218e-09	2.36413e-07	VV2018_chr2_pilon	296316	297596	pilus assembly protein TadG [Vibrio vulnificus BAA87]	-	-	-	-	-
2_257	E2I22_21525	0.645491	0.0354927	0.121344	VV2018_chr2_pilon	304948	305622	response regulator [Vibrio vulnificus]	K07702	-	-	-	gnl|CDD|226931;COG4565, CitB, Response regulator of citrate/malate metabolism [Transcription / Signal transduction mechanisms].
2_258	E2I22_21530	0.567203	9.64384e-05	0.000969448	VV2018_chr2_pilon	305765	306376	acetyltransferase [Vibrio vulnificus YJ016]	-	GO:0005989:lactose biosynthetic process	GO:0005737:cytoplasm	GO:0008870:galactoside O-acetyltransferase activity	gnl|CDD|223188;COG0110, WbbJ, Acetyltransferase (isoleucine patch superfamily) [General function prediction only].
2_259	E2I22_21535	0.57593	0.0161412	0.0667846	VV2018_chr2_pilon	306437	306892	NUDIX domain-containing protein [Vibrio vulnificus]	K08310	-	-	-	gnl|CDD|223568;COG0494, MutT, NTP pyrophosphohydrolases including oxidative damage repair enzymes [DNA replication, recombination, and repair / General function prediction only].
2_26	E2I22_20340	2.4338	1.98112e-18	2.31792e-16	VV2018_chr2_pilon	42680	43633	DUF523 and DUF1722 domain-containing protein [Vibrio vulnificus]	-	-	-	-	gnl|CDD|225811;COG3272, COG3272, Uncharacterized conserved protein [Function unknown].
2_260	E2I22_21540	0.402295	3.08385e-07	5.74743e-06	VV2018_chr2_pilon	306908	307279	nucleotide pyrophosphohydrolase [Vibrio vulnificus]	-	-	-	-	gnl|CDD|224608;COG1694, MazG, Predicted pyrophosphatase [General function prediction only].
2_261	E2I22_21545	0.463691	4.90416e-08	1.09293e-06	VV2018_chr2_pilon	307417	307737	nitrogen fixation NifW family protein [Vibrio vulnificus]	-	-	-	-	-
2_268	E2I22_21575	1.85576	8.91368e-08	1.84041e-06	VV2018_chr2_pilon	312096	312362	hypothetical protein [Vibrio vulnificus YJ016]	-	-	-	-	-
2_27	E2I22_20345	2.73726	4.55712e-30	1.47651e-27	VV2018_chr2_pilon	43623	44426	MerR family transcriptional regulator [Vibrio vulnificus]	-	-	-	-	gnl|CDD|223860;COG0789, SoxR, Predicted transcriptional regulators [Transcription].
2_271	E2I22_21590	1.59451	0.00538957	0.0288725	VV2018_chr2_pilon	314185	314388	hypothetical protein [Vibrio vulnificus YJ016]	-	-	-	-	-
2_277	E2I22_21620	1.68479	3.82522e-08	8.90157e-07	VV2018_chr2_pilon	323758	323943	hypothetical protein [Vibrio vulnificus]	-	-	-	-	-
2_28	E2I22_20350	2.61947	5.57954e-34	2.13646e-31	VV2018_chr2_pilon	44435	45844	deoxyribodipyrimidine photo-lyase [Vibrio vulnificus]	-	GO:0006281:DNA repair;GO:0018298:protein-chromophore linkage	-	GO:0003904:deoxyribodipyrimidine photo-lyase activity;GO:0003677:DNA binding	gnl|CDD|223492;COG0415, PhrB, Deoxyribodipyrimidine photolyase [DNA replication, recombination, and repair].
2_283	E2I22_21650	1.56639	0.0196459	0.07763	VV2018_chr2_pilon	332103	334307	deca-heme c-type cytochrome [Vibrio vulnificus]	-	-	-	-	-
2_284	E2I22_21655	2.57288	0.0111003	0.0498982	VV2018_chr2_pilon	334361	335332	DmsE family decaheme c-type cytochrome [Vibrio vulnificus]	-	-	-	-	-
2_285	E2I22_21660	1.51927	0.0469312	0.149076	VV2018_chr2_pilon	335343	337325	MtrB/PioB family decaheme-associated outer membrane protein [Vibrio vulnificus]	-	-	-	-	-
2_29	E2I22_20355	1.79864	5.68308e-14	3.37143e-12	VV2018_chr2_pilon	45845	46762	LysM peptidoglycan-binding domain-containing protein [Vibrio vulnificus]	K19236	GO:0044036:cell wall macromolecule metabolic process;GO:0071555:cell wall organization;GO:0043164:Gram-negative-bacterium-type cell wall biogenesis;GO:0009252:peptidoglycan biosynthetic process;GO:0008360:regulation of cell shape	GO:0042597:periplasmic space	GO:0016807:cysteine-type carboxypeptidase activity;GO:0071972:peptidoglycan L,D-transpeptidase activity;GO:0016755:transferase activity, transferring amino-acyl groups;GO:0016757:transferase activity, transferring glycosyl groups	gnl|CDD|224294;COG1376, ErfK, Uncharacterized protein conserved in bacteria [Function unknown].
2_290	E2I22_21685	0.641557	7.66828e-05	0.000801459	VV2018_chr2_pilon	346299	346532	hypothetical protein [Vibrio vulnificus]	-	-	-	-	-
2_291	E2I22_21690	1.69144	0.00322052	0.0192409	VV2018_chr2_pilon	346640	348532	EAL domain-containing protein [Vibrio vulnificus]	-	-	-	-	gnl|CDD|225110;COG2200, Rtn, c-di-GMP phosphodiesterase class I (EAL domain) [Signal transduction mechanisms].
2_307	E2I22_21770	0.280987	0.00377569	0.0218151	VV2018_chr2_pilon	370752	372491	VWA domain-containing protein [Vibrio vulnificus]	-	-	-	-	-
2_32	E2I22_20370	1.56256	0.00798407	0.0390743	VV2018_chr2_pilon	48991	51045	S9 family peptidase [Vibrio vulnificus]	-	-	-	-	gnl|CDD|224684;COG1770, PtrB, Protease II [Amino acid transport and metabolism].
2_321	E2I22_21845	0.658637	0.0309061	0.109475	VV2018_chr2_pilon	388020	389138	Fic family protein [Vibrio vulnificus]	-	-	-	-	gnl|CDD|225718;COG3177, COG3177, Fic family protein [Function unknown].
2_33	E2I22_20375	1.65444	0.00332502	0.019781	VV2018_chr2_pilon	51046	53181	TonB-dependent hemoglobin/transferrin/lactoferrin family receptor [Vibrio vulnificus]	-	-	-	-	gnl|CDD|224544;COG1629, CirA, Outer membrane receptor proteins, mostly Fe transport [Inorganic ion transport and metabolism].
2_339	E2I22_21945	0.601663	0.00525729	0.0283765	VV2018_chr2_pilon	410974	412047	putative Co/Zn/Cd efflux system membrane fusion protein [Vibrio vulnificus]	-	-	-	-	gnl|CDD|223914;COG0845, AcrA, Membrane-fusion protein [Cell envelope biogenesis, outer membrane].
2_34	E2I22_20380	1.56175	0.0157836	0.0658224	VV2018_chr2_pilon	53198	55489	propeptide, peptidase [Vibrio vulnificus]	-	-	-	-	gnl|CDD|227271;COG4935, COG4935, Regulatory P domain of the subtilisin-like proprotein convertases and other proteases [Posttranslational modification, protein turnover, chaperones].
2_340	E2I22_21950	0.349974	1.22928e-05	0.000155488	VV2018_chr2_pilon	412047	413117	efflux RND transporter periplasmic adaptor subunit [Vibrio vulnificus]	-	-	-	-	gnl|CDD|223914;COG0845, AcrA, Membrane-fusion protein [Cell envelope biogenesis, outer membrane].
2_341	E2I22_21955	0.552536	0.000147451	0.00141473	VV2018_chr2_pilon	413114	416173	efflux RND transporter permease subunit [Vibrio vulnificus]	-	-	-	-	gnl|CDD|223911;COG0841, AcrB, Cation/multidrug efflux pump [Defense mechanisms].
2_348	E2I22_21990	1.95676	4.21347e-06	5.87653e-05	VV2018_chr2_pilon	423503	424315	transporter substrate-binding domain-containing protein [Vibrio vulnificus]	-	-	-	-	gnl|CDD|223904;COG0834, HisJ, ABC-type amino acid transport/signal transduction systems, periplasmic component/domain [Amino acid transport and metabolism / Signal transduction mechanisms].
2_366	E2I22_22085	0.637554	8.42488e-05	0.000867619	VV2018_chr2_pilon	449661	451094	methyl-accepting chemotaxis protein [Vibrio vulnificus]	K03406	-	-	-	gnl|CDD|223910;COG0840, Tar, Methyl-accepting chemotaxis protein [Cell motility and secretion / Signal transduction mechanisms].
2_371	E2I22_22105	0.631399	1.11952e-09	3.62725e-08	VV2018_chr2_pilon	454553	455185	hypothetical protein [Vibrio vulnificus]	-	-	-	-	-
2_374	E2I22_22120	1.90665	5.99436e-21	9.71087e-19	VV2018_chr2_pilon	456757	458208	formate transporter FocA [Vibrio vulnificus]	-	-	GO:0016021:integral component of membrane;GO:0005886:plasma membrane	GO:0015499:formate transmembrane transporter activity;GO:0042802:identical protein binding	gnl|CDD|225027;COG2116, FocA, Formate/nitrite family of transporters [Inorganic ion transport and metabolism].
2_379		2.95729	1.54386e-05	0.000190696	VV2018_chr2_pilon	463919	464011	membrane protein [Vibrio vulnificus BAA87]	-	-	-	-	-
2_39	E2I22_20405	0.437189	0.00618802	0.0322573	VV2018_chr2_pilon	61937	62758	ABC-type phosphate transport system, periplasmic component [Vibrio vulnificus YJ016]	K02040	-	-	-	gnl|CDD|223304;COG0226, PstS, ABC-type phosphate transport system, periplasmic component [Inorganic ion transport and metabolism].
2_445	E2I22_22570	1.55871	0.0144069	0.061295	VV2018_chr2_pilon	533585	535897	methyl-accepting chemotaxis protein [Vibrio vulnificus]	K03406	-	-	-	gnl|CDD|223910;COG0840, Tar, Methyl-accepting chemotaxis protein [Cell motility and secretion / Signal transduction mechanisms].
2_447	E2I22_22580	0.529398	0.028339	0.102635	VV2018_chr2_pilon	536654	538774	anaerobic ribonucleoside-triphosphate reductase [Vibrio vulnificus]	K00527	GO:0009265:2'-deoxyribonucleotide biosynthetic process;GO:0006260:DNA replication;GO:0015949:nucleobase-containing small molecule interconversion	GO:0031250:anaerobic ribonucleoside-triphosphate reductase complex	GO:0005524:ATP binding;GO:0051065:CTP reductase activity;GO:0032564:dATP binding;GO:0032567:dGTP binding;GO:0032556:pyrimidine deoxyribonucleotide binding;GO:0008998:ribonucleoside-triphosphate reductase activity;GO:0008270:zinc ion binding	gnl|CDD|224247;COG1328, NrdD, Oxygen-sensitive ribonucleoside-triphosphate reductase [Nucleotide transport and metabolism].
2_450	E2I22_22595	0.572628	5.88688e-06	8.02444e-05	VV2018_chr2_pilon	543286	544290	efflux RND transporter periplasmic adaptor subunit [Vibrio vulnificus]	-	-	-	-	gnl|CDD|223914;COG0845, AcrA, Membrane-fusion protein [Cell envelope biogenesis, outer membrane].
2_465	E2I22_22670	0.602115	1.27304e-08	3.26954e-07	VV2018_chr2_pilon	557253	558869	methyl-accepting chemotaxis protein [Vibrio vulnificus]	K03406	-	-	-	gnl|CDD|223910;COG0840, Tar, Methyl-accepting chemotaxis protein [Cell motility and secretion / Signal transduction mechanisms].
2_466	E2I22_22675	0.514253	3.43117e-12	1.57088e-10	VV2018_chr2_pilon	559375	560703	anaerobic C4-dicarboxylate transporter [Vibrio vulnificus]	K07792	-	-	-	gnl|CDD|225332;COG2704, DcuB, Anaerobic C4-dicarboxylate transporter [General function prediction only].
2_474	E2I22_22715	1.60905	0.0012814	0.00889168	VV2018_chr2_pilon	566697	567128	DUF4174 domain-containing protein [Vibrio vulnificus]	-	-	-	-	-
2_475	E2I22_22720	1.62735	0.0206621	0.0805076	VV2018_chr2_pilon	567135	567893	uroporphyrinogen-III C-methyltransferase [Vibrio vulnificus]	K02303	GO:0009236:cobalamin biosynthetic process;GO:0019354:siroheme biosynthetic process	-	GO:0051287:NAD binding;GO:0043115:precorrin-2 dehydrogenase activity;GO:0051266:sirohydrochlorin ferrochelatase activity;GO:0004851:uroporphyrin-III C-methyltransferase activity	gnl|CDD|223086;COG0007, CysG, Uroporphyrinogen-III methylase [Coenzyme metabolism].
2_479	E2I22_22740	0.534472	6.06674e-06	8.21644e-05	VV2018_chr2_pilon	572479	574023	PAS domain-containing protein [Vibrio vulnificus]	K03406	-	-	-	gnl|CDD|223910;COG0840, Tar, Methyl-accepting chemotaxis protein [Cell motility and secretion / Signal transduction mechanisms].
2_481	E2I22_22755	0.157073	7.94441e-18	9.04375e-16	VV2018_chr2_pilon	577445	577687	hypothetical protein [Vibrio vulnificus]	-	-	-	-	-
2_487	E2I22_22785	1.869	0.000126116	0.00123535	VV2018_chr2_pilon	585867	586604	Transcriptional regulator [Vibrio vulnificus CMCP6]	-	-	-	-	gnl|CDD|224332;COG1414, IclR, Transcriptional regulator [Transcription].
2_495	E2I22_22820	1.86683	0.000328916	0.00282652	VV2018_chr2_pilon	596384	599506	hypothetical protein [Vibrio vulnificus]	-	-	-	-	-
2_508	E2I22_22885	0.66427	6.45363e-09	1.80018e-07	VV2018_chr2_pilon	614866	616755	methyl-accepting chemotaxis protein [Vibrio vulnificus]	K03406	-	-	-	gnl|CDD|223910;COG0840, Tar, Methyl-accepting chemotaxis protein [Cell motility and secretion / Signal transduction mechanisms].
2_510	E2I22_22895	0.534354	1.23545e-11	5.25626e-10	VV2018_chr2_pilon	619613	620119	Cytolysin secretion protein [Vibrio vulnificus]	-	GO:0044179:hemolysis in other organism	-	-	-
2_511	E2I22_22900	0.50635	6.71004e-25	1.57015e-22	VV2018_chr2_pilon	620121	621536	cytolysin [Vibrio vulnificus]	K10948	GO:0044179:hemolysis in other organism	GO:0005576:extracellular region	GO:0030246:carbohydrate binding;GO:0090729:toxin activity	-
2_512	E2I22_22905	0.636937	0.030382	0.108265	VV2018_chr2_pilon	621981	623357	glycerol-3-phosphate transporter [Vibrio vulnificus]	-	GO:0006071:glycerol metabolic process;GO:0015793:glycerol transport;GO:0015794:glycerol-3-phosphate transmembrane transport	GO:0016021:integral component of membrane;GO:0005886:plasma membrane	GO:0015169:glycerol-3-phosphate transmembrane transporter activity;GO:0015527:glycerol-phosphate:inorganic phosphate antiporter activity;GO:0015315:organophosphate:inorganic phosphate antiporter activity	gnl|CDD|225180;COG2271, UhpC, Sugar phosphate permease [Carbohydrate transport and metabolism].
2_513	E2I22_22910	0.575214	0.0227234	0.0868311	VV2018_chr2_pilon	623608	624666	glycerophosphodiester phosphodiesterase [Vibrio vulnificus]	K01126	GO:0006071:glycerol metabolic process;GO:0006629:lipid metabolic process	GO:0042597:periplasmic space	GO:0005509:calcium ion binding;GO:0008889:glycerophosphodiester phosphodiesterase activity;GO:0046872:metal ion binding	gnl|CDD|223657;COG0584, UgpQ, Glycerophosphoryl diester phosphodiesterase [Energy production and conversion].
2_517	E2I22_22930	0.510313	9.77913e-15	6.6435e-13	VV2018_chr2_pilon	628803	630170	Anaerobic C4-dicarboxylate transporter dcuC [Vibrio vulnificus CMCP6]	-	GO:0015740:C4-dicarboxylate transport	GO:0016021:integral component of membrane;GO:0005886:plasma membrane	GO:0015556:C4-dicarboxylate transmembrane transporter activity	gnl|CDD|225611;COG3069, DcuC, C4-dicarboxylate transporter [Energy production and conversion].
2_53	E2I22_20475	0.379203	3.07632e-06	4.46809e-05	VV2018_chr2_pilon	78251	78895	helix-turn-helix transcriptional regulator [Vibrio vulnificus]	-	-	-	-	gnl|CDD|225107;COG2197, CitB, Response regulator containing a CheY-like receiver domain and an HTH DNA-binding domain [Signal transduction mechanisms / Transcription].
2_543	E2I22_23070	1.61345	0.0491462	0.154181	VV2018_chr2_pilon	660717	662045	type VI secretion system protein TssL [Vibrio vulnificus]	K11892	-	-	-	gnl|CDD|225986;COG3455, COG3455, Type VI protein secretion system component VasF [Intracellular trafficking, secretion, and vesicular transport].
2_545	E2I22_23080	1.76347	0.0398036	0.131286	VV2018_chr2_pilon	663400	663855	type VI secretion system lipoprotein TssJ [Vibrio vulnificus]	K11906	-	-	-	gnl|CDD|226052;COG3521, COG3521, Predicted component of the type VI protein secretion system [Intracellular trafficking, secretion, and vesicular transport].
2_546	E2I22_23085	1.56529	0.0479821	0.151727	VV2018_chr2_pilon	663856	665067	type VI secretion system-associated FHA domain protein TagH [Vibrio vulnificus]	-	-	-	-	gnl|CDD|225987;COG3456, COG3456, Predicted component of the type VI protein secretion system, contains a FHA domain [Intracellular trafficking, secretion, and vesicular transport; Signal transduction mechanisms].
2_55	E2I22_20485	0.525458	8.34205e-06	0.000109802	VV2018_chr2_pilon	79922	81511	ABC-type protease/lipase transport system, ATPase and permease component [Vibrio vulnificus]	-	-	-	-	gnl|CDD|226969;COG4618, ArpD, ABC-type protease/lipase transport system, ATPase and permease components [General function prediction only].
2_555	E2I22_23130	1.79208	1.34191e-10	5.04654e-09	VV2018_chr2_pilon	672250	672582	MULTISPECIES: 4a-hydroxytetrahydrobiopterin dehydratase [Vibrio]	K01724	GO:0006729:tetrahydrobiopterin biosynthetic process	-	GO:0008124:4-alpha-hydroxytetrahydrobiopterin dehydratase activity	gnl|CDD|225065;COG2154, COG2154, Pterin-4a-carbinolamine dehydratase [Coenzyme metabolism].
2_556	E2I22_23135	2.04302	3.96227e-15	2.87743e-13	VV2018_chr2_pilon	672575	673366	phenylalanine 4-monooxygenase [Vibrio vulnificus]	K00500	GO:0006559:L-phenylalanine catabolic process	-	GO:0005506:iron ion binding;GO:0004505:phenylalanine 4-monooxygenase activity	gnl|CDD|225727;COG3186, COG3186, Phenylalanine-4-hydroxylase [Amino acid transport and metabolism].
2_557	E2I22_23140	1.5174	2.31107e-09	7.10528e-08	VV2018_chr2_pilon	673593	675569	acetoacetate--CoA ligase [Vibrio vulnificus]	K01907	-	-	-	gnl|CDD|223442;COG0365, Acs, Acyl-coenzyme A synthetases/AMP-(fatty) acid ligases [Lipid metabolism].
2_560	E2I22_23155	1.56911	5.74418e-09	1.63476e-07	VV2018_chr2_pilon	677476	678369	MULTISPECIES: cation diffusion facilitator family transporter [Vibrio]	-	-	-	-	gnl|CDD|226474;COG3965, COG3965, Predicted Co/Zn/Cd cation transporters [Inorganic ion transport and metabolism].
2_562		0.468846	0.000119763	0.00118413	VV2018_chr2_pilon	679423	679584	hypothetical protein VVORL1506_00617 [Vibrio vulnificus]	-	-	-	-	-
2_572	E2I22_23210	1.58822	1.22209e-10	4.72241e-09	VV2018_chr2_pilon	690846	691811	hypothetical protein [Vibrio vulnificus]	-	-	-	-	gnl|CDD|224936;COG2025, FixB, Electron transfer flavoprotein, alpha subunit [Energy production and conversion].
2_573	E2I22_23215	1.65543	6.15461e-09	1.72821e-07	VV2018_chr2_pilon	691843	692619	electron transfer flavoprotein subunit beta/FixA family protein [Vibrio vulnificus]	-	-	-	GO:0009055:electron transfer activity	gnl|CDD|224997;COG2086, FixA, Electron transfer flavoprotein, beta subunit [Energy production and conversion].
2_583	E2I22_23280	1.57234	1.14412e-08	2.97471e-07	VV2018_chr2_pilon	718868	719626	SDR family oxidoreductase [Vibrio vulnificus]	K00059	-	-	-	gnl|CDD|223959;COG1028, FabG, Dehydrogenases with different specificities (related to short-chain alcohol dehydrogenases) [Secondary metabolites biosynthesis, transport, and catabolism / General function prediction only].
2_584	E2I22_23285	1.53572	1.12742e-06	1.79875e-05	VV2018_chr2_pilon	719674	720582	3-hydroxyisobutyrate dehydrogenase [Vibrio vulnificus]	K00020	GO:0006574:valine catabolic process	-	GO:0008442:3-hydroxyisobutyrate dehydrogenase activity;GO:0051287:NAD binding;GO:0050661:NADP binding	gnl|CDD|224995;COG2084, MmsB, 3-hydroxyisobutyrate dehydrogenase and related beta-hydroxyacid dehydrogenases [Lipid metabolism].
2_585	E2I22_23290	1.65263	1.18113e-09	3.76886e-08	VV2018_chr2_pilon	720699	721826	enoyl-CoA hydratase/isomerase family protein [Vibrio vulnificus]	K00020	-	-	-	gnl|CDD|223955;COG1024, CaiD, Enoyl-CoA hydratase/carnithine racemase [Lipid metabolism].
2_586	E2I22_23295	1.77689	7.13381e-09	1.9639e-07	VV2018_chr2_pilon	721848	722645	enoyl-CoA hydratase [Vibrio vulnificus]	-	-	-	-	gnl|CDD|223955;COG1024, CaiD, Enoyl-CoA hydratase/carnithine racemase [Lipid metabolism].
2_587	E2I22_23300	1.7931	1.4043e-11	5.9149e-10	VV2018_chr2_pilon	722672	723826	acyl-CoA dehydrogenase [Vibrio vulnificus]	-	GO:0006629:lipid metabolic process;GO:0006574:valine catabolic process	GO:0005739:mitochondrion	GO:0003995:acyl-CoA dehydrogenase activity;GO:0050660:flavin adenine dinucleotide binding	gnl|CDD|224871;COG1960, CaiA, Acyl-CoA dehydrogenases [Lipid metabolism].
2_588	E2I22_23305	1.67651	5.302e-11	2.12686e-09	VV2018_chr2_pilon	723864	725357	CoA-acylating methylmalonate-semialdehyde dehydrogenase [Vibrio vulnificus]	K00140	GO:0006210:thymine catabolic process;GO:0006574:valine catabolic process;GO:0006573:valine metabolic process	-	GO:0018478:malonate-semialdehyde dehydrogenase (acetylating) activity;GO:0004491:methylmalonate-semialdehyde dehydrogenase (acylating) activity	gnl|CDD|223944;COG1012, PutA, NAD-dependent aldehyde dehydrogenases [Energy production and conversion].
2_589	E2I22_23310	1.75342	1.14697e-14	7.54847e-13	VV2018_chr2_pilon	725464	726681	thiolase family protein [Vibrio vulnificus]	K00626	-	-	-	gnl|CDD|223261;COG0183, PaaJ, Acetyl-CoA acetyltransferase [Lipid metabolism].
2_59	E2I22_20505	0.265956	0.00136876	0.00940075	VV2018_chr2_pilon	84751	85782	glycosyltransferase [Vibrio vulnificus]	-	-	-	-	gnl|CDD|223515;COG0438, RfaG, Glycosyltransferase [Cell envelope biogenesis, outer membrane].
2_591	E2I22_23315	1.63174	5.54316e-05	0.000598661	VV2018_chr2_pilon	726877	727266	MULTISPECIES: MerR family DNA-binding transcriptional regulator [Vibrio]	-	-	-	-	gnl|CDD|223860;COG0789, SoxR, Predicted transcriptional regulators [Transcription].
2_593	E2I22_23325	1.52602	0.00197643	0.012827	VV2018_chr2_pilon	728540	730144	methylcrotonoyl-CoA carboxylase [Vibrio vulnificus]	K01969	GO:0015936:coenzyme A metabolic process;GO:0006552:leucine catabolic process	GO:1905202:methylcrotonoyl-CoA carboxylase complex;GO:0005759:mitochondrial matrix;GO:0005739:mitochondrion	GO:0005524:ATP binding;GO:0004485:methylcrotonoyl-CoA carboxylase activity	gnl|CDD|227136;COG4799, COG4799, Acetyl-CoA carboxylase, carboxyltransferase component (subunits alpha and beta) [Lipid metabolism].
2_598	E2I22_23350	1.6102	3.33087e-07	6.07343e-06	VV2018_chr2_pilon	734704	734916	MULTISPECIES: cold-shock protein [Vibrio]	-	GO:0006355:regulation of transcription, DNA-templated;GO:0009409:response to cold	GO:0005737:cytoplasm	GO:0003677:DNA binding	gnl|CDD|224197;COG1278, CspC, Cold shock proteins [Transcription].
2_599		2.11192	0.00875017	0.0419769	VV2018_chr2_pilon	735122	735220	hypothetical protein VV93_v1c39950 [Vibrio vulnificus]	-	-	-	-	-
2_60	E2I22_20510	0.0570476	0.000457305	0.00368998	VV2018_chr2_pilon	85779	86612	capsular biosynthesis protein [Vibrio vulnificus]	-	-	-	-	-
2_61	E2I22_20515	0.24842	0.000357304	0.00300993	VV2018_chr2_pilon	86765	87805	glycosyltransferase [Vibrio vulnificus]	-	-	-	-	gnl|CDD|223515;COG0438, RfaG, Glycosyltransferase [Cell envelope biogenesis, outer membrane].
2_62	E2I22_20520	0.566507	0.0080231	0.0391579	VV2018_chr2_pilon	87829	90009	polysaccharide biosynthesis tyrosine autokinase [Vibrio vulnificus]	-	-	-	-	gnl|CDD|225747;COG3206, GumC, Uncharacterized protein involved in exopolysaccharide biosynthesis [Cell envelope biogenesis, outer membrane].
2_627	E2I22_23490	0.613911	1.38783e-10	5.17306e-09	VV2018_chr2_pilon	762355	763584	peptidase T [Vibrio vulnificus]	-	GO:0043171:peptide catabolic process	GO:0005737:cytoplasm	GO:0008237:metallopeptidase activity;GO:0045148:tripeptide aminopeptidase activity;GO:0008270:zinc ion binding	gnl|CDD|225106;COG2195, PepD, Di- and tripeptidases [Amino acid transport and metabolism].
2_632	E2I22_23520	0.511157	7.54655e-12	3.3459e-10	VV2018_chr2_pilon	766941	769112	cell surface protein precursor [Vibrio vulnificus MO6-24/O]	-	-	-	-	-
2_64	E2I22_20530	0.304232	0.00561192	0.0297954	VV2018_chr2_pilon	90576	91790	capsular biosynthesis protein [Vibrio vulnificus]	-	-	-	-	gnl|CDD|227643;COG5338, COG5338, Uncharacterized protein conserved in bacteria [Function unknown].
2_646	E2I22_23590	1.70537	0.00641605	0.0332813	VV2018_chr2_pilon	786381	786989	methylamine utilization protein [Vibrio vulnificus]	-	-	-	-	-
2_65	E2I22_20535	0.0423494	1.6858e-08	4.18145e-07	VV2018_chr2_pilon	91825	93225	undecaprenyl-phosphate glucose phosphotransferase [Vibrio vulnificus]	K03606	-	-	-	gnl|CDD|225059;COG2148, WcaJ, Sugar transferases involved in lipopolysaccharide synthesis [Cell envelope biogenesis, outer membrane].
2_650	E2I22_23610	0.389559	2.81091e-35	1.18396e-32	VV2018_chr2_pilon	792775	793848	OmpA family protein [Vibrio vulnificus]	-	-	-	-	gnl|CDD|225439;COG2885, OmpA, Outer membrane protein and related peptidoglycan-associated (lipo)proteins [Cell envelope biogenesis, outer membrane].
2_655	E2I22_23635	2.06911	0.027004	0.0990313	VV2018_chr2_pilon	797187	797411	MULTISPECIES: DUF2909 domain-containing protein [Vibrio]	-	-	-	-	-
2_669	E2I22_23705	1.69723	0.018654	0.0745453	VV2018_chr2_pilon	809024	810070	porin [Vibrio vulnificus]	-	-	-	-	gnl|CDD|225744;COG3203, OmpC, Outer membrane protein (porin) [Cell envelope biogenesis, outer membrane].
2_670	E2I22_23710	2.10287	4.0958e-05	0.000455185	VV2018_chr2_pilon	810537	811028	protein disulfide oxidoreductase [Vibrio vulnificus]	-	-	-	-	gnl|CDD|223600;COG0526, TrxA, Thiol-disulfide isomerase and thioredoxins [Posttranslational modification, protein turnover, chaperones / Energy production and conversion].
2_671	E2I22_23715	1.71158	0.0204388	0.0798538	VV2018_chr2_pilon	811181	812158	porin [Vibrio vulnificus]	-	-	-	-	gnl|CDD|225744;COG3203, OmpC, Outer membrane protein (porin) [Cell envelope biogenesis, outer membrane].
2_674	E2I22_23730	2.37871	1.90226e-11	7.8552e-10	VV2018_chr2_pilon	815623	816228	glutaredoxin [Vibrio vulnificus]	-	-	-	-	gnl|CDD|223767;COG0695, GrxC, Glutaredoxin and related proteins [Posttranslational modification, protein turnover, chaperones].
2_679	E2I22_23750	1.53074	4.97954e-08	1.10389e-06	VV2018_chr2_pilon	819435	821276	phosphodiesterase [Vibrio vulnificus]	-	-	-	-	gnl|CDD|227334;COG5001, COG5001, Predicted signal transduction protein containing a membrane domain, an EAL and a GGDEF domain [Signal transduction mechanisms].
2_686	E2I22_23785	0.403824	0.0252831	0.0944918	VV2018_chr2_pilon	829261	830526	amino acid deaminase [Vibrio vulnificus]	-	-	-	-	gnl|CDD|226143;COG3616, COG3616, Predicted amino acid aldolase or racemase [Amino acid transport and metabolism].
2_711	E2I22_23935,E2I22_24315	1.87224	0.00187326	0.012195	VV2018_chr2_pilon	850487	850729	GMP reductase, partial [Vibrio vulnificus]	K00364	GO:0006163:purine nucleotide metabolic process	GO:1902560:GMP reductase complex	GO:0003920:GMP reductase activity;GO:0046872:metal ion binding	gnl|CDD|223590;COG0516, GuaB, IMP dehydrogenase/GMP reductase [Nucleotide transport and metabolism].
2_735	E2I22_24045	1.52196	0.00808034	0.0393917	VV2018_chr2_pilon	872831	873562	GTPase [Vibrio vulnificus]	-	-	-	-	-
2_736		1.88161	0.0303498	0.108265	VV2018_chr2_pilon	874295	874498	transposase [Vibrio sp. J2-15]	-	-	-	-	-
2_753	E2I22_24130	1.64986	0.000204277	0.00186641	VV2018_chr2_pilon	895146	896204	FtsH protease activity modulator HflK [Vibrio vulnificus]	-	-	-	-	gnl|CDD|223407;COG0330, HflC, Membrane protease subunits, stomatin/prohibitin homologs [Posttranslational modification, protein turnover, chaperones].
2_754	E2I22_24135	1.67658	5.46062e-05	0.000591263	VV2018_chr2_pilon	896201	897190	protease modulator HflC [Vibrio vulnificus]	-	-	-	-	gnl|CDD|223407;COG0330, HflC, Membrane protease subunits, stomatin/prohibitin homologs [Posttranslational modification, protein turnover, chaperones].
2_755	E2I22_24140	1.51543	6.81909e-06	9.14713e-05	VV2018_chr2_pilon	897187	898530	Na+/H+ antiporter NhaA [Vibrio vulnificus]	-	GO:0006885:regulation of pH	GO:0016021:integral component of membrane;GO:0005886:plasma membrane	GO:0015297:antiporter activity;GO:0015081:sodium ion transmembrane transporter activity	gnl|CDD|225549;COG3004, NhaA, Na+/H+ antiporter [Inorganic ion transport and metabolism].
2_757	E2I22_24150	1.55784	5.25576e-09	1.50594e-07	VV2018_chr2_pilon	899401	900483	alanine/ornithine racemase family PLP-dependent enzyme [Vibrio vulnificus]	-	-	-	-	gnl|CDD|225988;COG3457, COG3457, Predicted amino acid racemase [Amino acid transport and metabolism].
2_760	E2I22_24165	1.59399	0.0316694	0.111438	VV2018_chr2_pilon	904124	904327	hypothetical protein [Vibrio vulnificus]	-	-	-	-	-
2_765	E2I22_24185	0.187879	3.916e-15	2.87743e-13	VV2018_chr2_pilon	908292	909308	sulfate ABC transporter substrate-binding protein [Vibrio vulnificus]	K02048	GO:0008272:sulfate transport;GO:0006790:sulfur compound metabolic process	GO:0030288:outer membrane-bounded periplasmic space	GO:0015419:ATPase-coupled sulfate transmembrane transporter activity;GO:0043199:sulfate binding	gnl|CDD|224529;COG1613, Sbp, ABC-type sulfate transport system, periplasmic component [Inorganic ion transport and metabolism].
2_766	E2I22_24190	0.306914	0.00292309	0.0178695	VV2018_chr2_pilon	909309	910157	sulfate ABC transporter permease subunit CysT [Vibrio vulnificus]	K02046	-	GO:0016021:integral component of membrane;GO:0005886:plasma membrane	GO:0015419:ATPase-coupled sulfate transmembrane transporter activity	gnl|CDD|223629;COG0555, CysU, ABC-type sulfate transport system, permease component [Posttranslational modification, protein turnover, chaperones].
2_767	E2I22_24195	0.510191	0.0237192	0.0897623	VV2018_chr2_pilon	910154	911029	sulfate ABC transporter permease subunit CysW [Vibrio vulnificus]	K02047	-	GO:0016021:integral component of membrane;GO:0005886:plasma membrane	GO:0015419:ATPase-coupled sulfate transmembrane transporter activity	gnl|CDD|226665;COG4208, CysW, ABC-type sulfate transport system, permease component [Inorganic ion transport and metabolism].
2_768	E2I22_24200	0.458705	0.00662863	0.0341217	VV2018_chr2_pilon	911051	912088	sulfate ABC transporter ATP-binding protein [Vibrio vulnificus]	K02045	-	GO:0043190:ATP-binding cassette (ABC) transporter complex	GO:0005524:ATP binding;GO:0015419:ATPase-coupled sulfate transmembrane transporter activity	gnl|CDD|224043;COG1118, CysA, ABC-type sulfate/molybdate transport systems, ATPase component [Inorganic ion transport and metabolism].
2_809	E2I22_16595	1.76793	1.7257e-06	2.64315e-05	VV2018_chr2_pilon	954152	954868	N-acetylmannosamine-6-phosphate 2-epimerase [Vibrio vulnificus]	K01788	GO:0005975:carbohydrate metabolic process;GO:0006051:N-acetylmannosamine metabolic process;GO:0019262:N-acetylneuraminate catabolic process	-	GO:0047465:N-acylglucosamine-6-phosphate 2-epimerase activity;GO:0009385:N-acylmannosamine-6-phosphate 2-epimerase activity	gnl|CDD|225555;COG3010, NanE, Putative N-acetylmannosamine-6-phosphate epimerase [Carbohydrate transport and metabolism].
2_811	E2I22_16605	1.65838	3.3772e-05	0.000384453	VV2018_chr2_pilon	955727	956863	N-acetylglucosamine-6-phosphate deacetylase [Vibrio vulnificus]	K01443	-	-	-	gnl|CDD|224733;COG1820, NagA, N-acetylglucosamine-6-phosphate deacetylase [Carbohydrate transport and metabolism].
2_841	E2I22_16760	1.58535	3.15638e-07	5.85668e-06	VV2018_chr2_pilon	990491	990964	peroxiredoxin [Vibrio vulnificus]	-	GO:0045454:cell redox homeostasis;GO:0034599:cellular response to oxidative stress;GO:0042744:hydrogen peroxide catabolic process	GO:0009570:chloroplast stroma;GO:0005737:cytoplasm	GO:0008379:thioredoxin peroxidase activity	gnl|CDD|223750;COG0678, AHP1, Peroxiredoxin [Posttranslational modification, protein turnover, chaperones].
2_845	E2I22_16785	2.40733	1.57048e-25	3.89109e-23	VV2018_chr2_pilon	993371	994624	L-methionine/branched-chain amino acid transporter [Vibrio vulnificus]	-	-	-	-	gnl|CDD|223605;COG0531, PotE, Amino acid transporters [Amino acid transport and metabolism].
2_852	E2I22_16815	0.273052	1.10704e-06	1.77906e-05	VV2018_chr2_pilon	1000232	1000936	hypothetical protein [Vibrio vulnificus]	-	-	-	-	-
2_857	E2I22_16840	2.05903	2.03026e-05	0.000242939	VV2018_chr2_pilon	1005709	1006617	conserved hypothetical protein [Vibrio vulnificus YJ016]	-	-	-	-	gnl|CDD|225117;COG2207, AraC, AraC-type DNA-binding domain-containing proteins [Transcription].
2_873	E2I22_16920	0.607403	4.43893e-07	7.82292e-06	VV2018_chr2_pilon	1031004	1031636	cob(I)alamin adenolsyltransferase/cobinamide ATP-dependent adenolsyltransferase [Vibrio vulnificus]	-	-	-	-	gnl|CDD|224001;COG1075, LipA, Predicted acetyltransferases and hydrolases with the alpha/beta hydrolase fold [General function prediction only].
2_880	E2I22_16970	3.09637	0.00198799	0.0128624	VV2018_chr2_pilon	1041185	1041691	hypothetical protein [Vibrio vulnificus]	-	-	-	-	gnl|CDD|225560;COG3015, CutF, Uncharacterized lipoprotein NlpE involved in copper resistance [Cell envelope biogenesis, outer membrane / Inorganic ion transport and metabolism].
2_889	E2I22_17015	2.21612	9.90827e-09	2.62476e-07	VV2018_chr2_pilon	1053563	1054330	transporter substrate-binding domain-containing protein [Vibrio vulnificus]	-	-	-	-	gnl|CDD|223904;COG0834, HisJ, ABC-type amino acid transport/signal transduction systems, periplasmic component/domain [Amino acid transport and metabolism / Signal transduction mechanisms].
2_892	E2I22_17030	2.40729	1.39995e-05	0.000175493	VV2018_chr2_pilon	1057161	1059203	DUF839 domain-containing protein [Vibrio vulnificus]	-	-	-	-	gnl|CDD|225752;COG3211, PhoX, Predicted phosphatase [General function prediction only].
2_895	E2I22_17040	2.04719	0.000408565	0.00334801	VV2018_chr2_pilon	1059880	1060575	4'-phosphopantetheinyl transferase superfamily protein [Vibrio vulnificus]	-	-	-	-	gnl|CDD|225524;COG2977, EntD, Phosphopantetheinyl transferase component of siderophore synthetase [Secondary metabolites biosynthesis, transport, and catabolism].
2_897	E2I22_17050	1.64106	6.7784e-10	2.26592e-08	VV2018_chr2_pilon	1063718	1068289	Tyrocidine synthase 3 [Vibrio vulnificus]	K12237	-	-	-	gnl|CDD|223951;COG1020, EntF, Non-ribosomal peptide synthetase modules and related proteins [Secondary metabolites biosynthesis, transport, and catabolism].
2_900	E2I22_17065	1.54298	7.28401e-06	9.70894e-05	VV2018_chr2_pilon	1070990	1072171	isochorismate synthase [Vibrio vulnificus]	K02361	GO:0009697:salicylic acid biosynthetic process;GO:0019290:siderophore biosynthetic process;GO:0019537:vibriobactin biosynthetic process	-	GO:0008909:isochorismate synthase activity	gnl|CDD|224091;COG1169, MenF, Isochorismate synthase [Coenzyme metabolism / Secondary metabolites biosynthesis, transport, and catabolism].
2_902	E2I22_17075	1.66763	4.21735e-20	6.12534e-18	VV2018_chr2_pilon	1073938	1074753	siderophore-interacting protein [Vibrio vulnificus]	-	GO:0006811:ion transport;GO:0055072:iron ion homeostasis;GO:0019536:vibriobactin metabolic process	GO:0005737:cytoplasm	GO:0016491:oxidoreductase activity	gnl|CDD|225250;COG2375, ViuB, Siderophore-interacting protein [Inorganic ion transport and metabolism].
2_903	E2I22_17080	1.83771	8.65829e-25	1.91941e-22	VV2018_chr2_pilon	1074817	1075704	isochorismatase family protein [Vibrio vulnificus]	K01252	-	-	GO:0008908:isochorismatase activity	gnl|CDD|224452;COG1535, EntB, Isochorismate hydrolase [Secondary metabolites biosynthesis, transport, and catabolism].
2_904	E2I22_17085	2.32934	7.82655e-36	3.66282e-33	VV2018_chr2_pilon	1075807	1076136	MULTISPECIES: isochorismate lyase [Vibrio]	K04782	GO:0046417:chorismate metabolic process;GO:0042864:pyochelin biosynthetic process;GO:0009697:salicylic acid biosynthetic process	-	GO:0016835:carbon-oxygen lyase activity;GO:0004106:chorismate mutase activity;GO:0043904:isochorismate pyruvate lyase activity	gnl|CDD|224521;COG1605, PheA, Chorismate mutase [Amino acid transport and metabolism].
2_919	E2I22_17165	0.570033	9.53961e-08	1.9411e-06	VV2018_chr2_pilon	1096688	1097902	aromatic amino acid permease [Vibrio vulnificus]	-	-	-	-	gnl|CDD|223884;COG0814, SdaC, Amino acid permeases [Amino acid transport and metabolism].
2_921	E2I22_17175	0.501693	9.35515e-13	4.47772e-11	VV2018_chr2_pilon	1099900	1100598	hypothetical protein [Vibrio vulnificus]	-	-	-	-	-
2_930	E2I22_17220	1.6456	0.00905071	0.0429657	VV2018_chr2_pilon	1111980	1112414	GNAT family N-acetyltransferase [Vibrio vulnificus]	-	-	-	-	gnl|CDD|223532;COG0456, RimI, Acetyltransferases [General function prediction only].
2_942	E2I22_17280	1.97473	0.0104146	0.0473492	VV2018_chr2_pilon	1127134	1127958	LysR family transcriptional regulator [Vibrio vulnificus]	-	-	-	-	gnl|CDD|223656;COG0583, LysR, Transcriptional regulator [Transcription].
2_954	E2I22_17340	1.66883	0.00519891	0.0281101	VV2018_chr2_pilon	1138453	1139238	transporter substrate-binding domain-containing protein [Vibrio vulnificus]	-	-	-	-	-
2_956	E2I22_17350	0.593729	2.06388e-06	3.13828e-05	VV2018_chr2_pilon	1139857	1140981	M20 family peptidase [Vibrio vulnificus]	-	-	-	-	gnl|CDD|223697;COG0624, ArgE, Acetylornithine deacetylase/Succinyl-diaminopimelate desuccinylase and related deacylases [Amino acid transport and metabolism].
2_957	E2I22_17355	0.500166	0.000253703	0.00225919	VV2018_chr2_pilon	1140994	1141461	MULTISPECIES: membrane protein [Vibrio]	-	-	GO:0016021:integral component of membrane;GO:0005886:plasma membrane	-	gnl|CDD|223772;COG0700, SpmB, Uncharacterized membrane protein [Function unknown].
2_958	E2I22_17360	0.45156	6.25558e-14	3.65952e-12	VV2018_chr2_pilon	1141458	1142207	MULTISPECIES: membrane protein [Vibrio]	-	-	-	-	gnl|CDD|225851;COG3314, COG3314, Uncharacterized protein conserved in bacteria [Function unknown].
2_962	E2I22_17380	0.651018	0.000504689	0.00402604	VV2018_chr2_pilon	1146131	1147060	sugar kinase [Vibrio vulnificus]	K00874	GO:0016310:phosphorylation	-	GO:0008673:2-dehydro-3-deoxygluconokinase activity;GO:0005524:ATP binding;GO:0000166:nucleotide binding	gnl|CDD|223598;COG0524, RbsK, Sugar kinases, ribokinase family [Carbohydrate transport and metabolism].
2_978	E2I22_17450	1.97057	0.00246292	0.0154143	VV2018_chr2_pilon	1165942	1166337	ACT domain-containing protein [Vibrio vulnificus]	-	-	-	-	gnl|CDD|226130;COG3602, COG3602, Uncharacterized protein conserved in bacteria [Function unknown].
2_985	E2I22_17480	1.76385	0.0105141	0.0475677	VV2018_chr2_pilon	1173806	1174075	hypothetical protein [Vibrio vulnificus]	-	-	-	-	-
2_992	E2I22_17515	3.0269	0.00636802	0.0330877	VV2018_chr2_pilon	1182504	1183043	YbhB/YbcL family Raf kinase inhibitor-like protein [Vibrio vulnificus]	-	GO:0043086:negative regulation of catalytic activity	GO:0030288:outer membrane-bounded periplasmic space	-	gnl|CDD|224793;COG1881, COG1881, Phospholipid-binding protein [General function prediction only].
2_993	E2I22_17520	1.55317	0.00207651	0.0133327	VV2018_chr2_pilon	1183061	1183855	TCP pilus virulence regulatory protein [Vibrio vulnificus]	-	-	-	-	gnl|CDD|225117;COG2207, AraC, AraC-type DNA-binding domain-containing proteins [Transcription].
